# Supplementary material for: Biomarkers of sickle cell nephropathy in Senegal
Source: PLoS One. 2022 Nov 21;17(11):e0273745. doi: 10.1371/journal.pone.0273745 (PMC9678278; doi:10.1371/journal.pone.0273745)
Supplement: S2 File — (XLS) [file pone.0273745.s002.xls]

## Sheet: SS matched AA non DT age, sex
ID	PHENOTYPES	AGE (years)	Age (years) 2G	SEX	BMI (kg/m²)	BMI (kg/m²)	SBP (mmHg)	DBP (mmHg)	rs334 (A/T)	rs7482144(XmnI G/A)	Glucose U (test strips)	Glucose U (g/l)	UGCR (g/g)	UGCR(g/g)2G	UACR (mg/g)	UACR (mg/g) ]0; 30[[30;+ꚙ] 2G	UPCR (mg/g)	UPCR (mg/g) 200mg/g 2G	UACR/UPCR (%)	Glomerular proteinuria (UACR/UPCR > ou = 59 %); physio ou patho (UPCR <, = ou > 200 mg/g))	Tubular proteinuria (UACR/UPCR < 59%; physio ou patho (UPCR <, = ou > 200 mg/g)	USG	USG 1,010 2G	USG 1,015 2G	GFR	GFR 4G	Schwartz 2009	CKD-EPI (race+)	Creat U (g/l)	Urea Se(g/l)	BUN (mg/dl)	Creat Se (mg/l)	Creat (mg/dl)	1/Creat Se (dl/mg)	Glycemia (g/l)	Glycemia 3G	Glycémie (g/l) < 1,26 2G	Hb (g/dl)
SS43	SS	9	Age ≤ 20	M	14.1091	IMC < 18,5			T	GA	NEG	0	0	UGCR<0,020	18.7586	UACR < 30	34.4828	UPCR ≤ 200	54.4		PHYSIOLOGICAL	1.011	USG > 1,010	USG ≤ 1,015	102.829	GFR [90; 140]	102.829	196.451	0.725	0.21	0.105	4.9	0.49	2.04082	0.94	Glu Se [0,60; 1,10]	GLY < 1,26	7.2
AA65	AA non DT	9	Age ≤ 20	M	13.5164	IMC < 18,5			A	G	NEG	0.01	0.0111732	UGCR<0,020	4.46927	UACR < 30	77.3184	UPCR ≤ 200	5.78035		PHYSIOLOGICAL	1.016	USG > 1,010	USG > 1,015	151.805	GFR > 140	151.805	220.492	0.895	0.14	0.07	3.7	0.37	2.7027	0.85	Glu Se [0,60; 1,10]	GLY < 1,26	11
SS18	SS	10	Age ≤ 20	F	15.1506	IMC < 18,5	10	6	T		NEG	0	0	UGCR<0,020	10.0599	UACR < 30	452.216	UPCR > 200	2.22458		PATHOLOGICAL	1.015	USG > 1,010	USG ≤ 1,015	94.9175	GFR [90; 140]	94.9175	165.56	0.835	0.11	0.055	5.7	0.57	1.75439	0.8	Glu Se [0,60; 1,10]	GLY < 1,26	8.8
SS45	SS	10	Age ≤ 20	M	13.4171	IMC < 18,5			T	G		0.04	0.045977	UGCR≥0,020	9.31034	UACR < 30	28.7356	UPCR ≤ 200	32.4		PHYSIOLOGICAL	1.017	USG > 1,010	USG > 1,015	114.295	GFR [90; 140]	114.295	205.835	0.87	0.19	0.095	4.3	0.43	2.32558	0.83	Glu Se [0,60; 1,10]	GLY < 1,26	7.4
AA153	AA non DT	10	Age ≤ 20	F	12.4351	IMC < 18,5			A	G	NEG	0	0	UGCR<0,020	15.8318	UACR < 30	50.9822	UPCR ≤ 200	31.0536		PHYSIOLOGICAL	1.023	USG > 1,010	USG > 1,015	71.6429	GFR [60; 90[	71.6429	134.926	1.3795	0.22	0.11	7.84	0.784	1.27551	0.83	Glu Se [0,60; 1,10]	GLY < 1,26	12.7
AA31	AA non DT	10	Age ≤ 20	M	14.7161	IMC < 18,5			A	G		0	0	UGCR<0,020	4.34783	UACR < 30	63.9817	UPCR ≤ 200	6.79542		PHYSIOLOGICAL				110.133	GFR [90; 140]	110.133	183.32	2.185	0.18	0.09	5.7	0.57	1.75439	0.78	Glu Se [0,60; 1,10]	GLY < 1,26	13.1
SS47	SS	11	Age ≤ 20	M	17.1097	IMC < 18,5	10	6	T	G	NEG	0.02	0.0268456	UGCR≥0,020	4.69799	UACR < 30	42.6846	UPCR ≤ 200	11.0063		PHYSIOLOGICAL	1.001	USG ≤ 1,010	USG ≤ 1,015	189.181	GFR > 140	189.181	233.816	0.745	0.11	0.055	3.1	0.31	3.22581	0.77	Glu Se [0,60; 1,10]	GLY < 1,26	6.7
AA99	AA non DT	11	Age ≤ 20	M	16.2324	IMC < 18,5			A	G	NEG	0	0	UGCR<0,020	37.2368	UACR ≥ 30	168.168	UPCR ≤ 200	22.1425		PHYSIOLOGICAL	1.021	USG > 1,010	USG > 1,015	84.5812	GFR [60; 90[	84.5812	185.844	1.567	0.16	0.08	5.42	0.542	1.84502	0.94	Glu Se [0,60; 1,10]	GLY < 1,26	12.7
SS46	SS	12	Age ≤ 20	M	15.9505	IMC < 18,5	11	6	T	GA	NEG	0.01	0.0204082	UGCR≥0,020	17.551	UACR < 30	127.959	UPCR ≤ 200	13.7161		PHYSIOLOGICAL	1.01	USG ≤ 1,010	USG ≤ 1,015	241.192	GFR > 140	241.192	253.641	0.49	0.11	0.055	2.5	0.25	4	0.88	Glu Se [0,60; 1,10]	GLY < 1,26	7.8
AA149	AA non DT	12	Age ≤ 20	M	14.758	IMC < 18,5			A	G	NEG	0	0	UGCR<0,020	4.37879	UACR < 30	43.1548	UPCR ≤ 200	10.1467		PHYSIOLOGICAL	1.023	USG > 1,010	USG > 1,015	99.5336	GFR [90; 140]	99.5336	172.469	1.8955	0.25	0.125	6.39	0.639	1.56495	0.92	Glu Se [0,60; 1,10]	GLY < 1,26	13.4
CSS14	SS	13	Age ≤ 20	F	16.9796	IMC < 18,5	11	7	T	GA	NEG	0.01	0.0125786	UGCR<0,020	13.2075	UACR < 30	67.2956	UPCR ≤ 200	19.6262		PHYSIOLOGICAL	1.01	USG ≤ 1,010	USG ≤ 1,015	129.063	GFR [90; 140]	129.063	163.054	0.795	0.11	0.055	5.6	0.56	1.78571	0.85	Glu Se [0,60; 1,10]	GLY < 1,26
AA44	AA non DT	13	Age ≤ 20	F	17.4044	IMC < 18,5			A	G	NEG	0.02	0.00750469	UGCR<0,020	4.65291	UACR < 30	55.3846	UPCR ≤ 200	8.40108		PHYSIOLOGICAL	1.016	USG > 1,010	USG > 1,015	121.606	GFR [90; 140]	121.606	165.017	2.665	0.12	0.06	5.4	0.54	1.85185	0.89	Glu Se [0,60; 1,10]	GLY < 1,26	8
SS61	SS	15	Age ≤ 20	M	20.6227	IMC [18,5; 25[	10	8	T	G	NEG	0	0	UGCR<0,020	9.32502	UACR < 30	59.8973	UPCR ≤ 200	15.5683		PHYSIOLOGICAL	1.015	USG > 1,010	USG ≤ 1,015	136.697	GFR [90; 140]	136.697	199.495	1.363	0.13	0.065	4.26	0.426	2.34742	0.82	Glu Se [0,60; 1,10]	GLY < 1,26	8.9
AA77	AA non DT	15	Age ≤ 20	M	18.2563	IMC < 18,5			A		NEG	0.01	0.00787402	UGCR<0,020	5.03937	UACR < 30	44.8819	UPCR ≤ 200	11.2281		PHYSIOLOGICAL	1.02	USG > 1,010	USG > 1,015	102.922	GFR [90; 140]	102.922	169.86	1.27	0.2	0.1	6.3	0.63	1.5873	0.82	Glu Se [0,60; 1,10]	GLY < 1,26	12.9
SS64	SS	16	Age ≤ 20	F	16.6597	IMC < 18,5	13	11	T	G	NEG	0	0	UGCR<0,020	43.9742	UACR ≥ 30	162.16	UPCR ≤ 200	27.1177		PHYSIOLOGICAL	1.016	USG > 1,010	USG > 1,015	167.71	GFR > 140	167.71	184.297	1.2405	0.06	0.03	3.62	0.362	2.76243	0.8	Glu Se [0,60; 1,10]	GLY < 1,26	8.9
AA158	AA non DT	16	Age ≤ 20	F	18.9619	IMC [18,5; 25[	11	8	A	G	NEG	0.1	0.0169823	UGCR<0,020	3.96026	UACR < 30	15.3248	UPCR ≤ 200	25.8422		PHYSIOLOGICAL	1.026	USG > 1,010	USG > 1,015	73.9432	GFR [60; 90[	73.9432	107.174	5.8885	0.11	0.055	9.16	0.916	1.0917	0.79	Glu Se [0,60; 1,10]	GLY < 1,26	13.9
CSS37	SS	18	Age ≤ 20	F	22.1453	IMC [18,5; 25[	12	7	T	GA	NEG	0	0	UGCR<0,020	72.8671	UACR ≥ 30	135.105	UPCR ≤ 200	53.9337		PHYSIOLOGICAL	1.01	USG ≤ 1,010	USG ≤ 1,015	226.484	GFR > 140	226.484	191.238	0.715	0.15	0.075	3.1	0.31	3.22581	0.79	Glu Se [0,60; 1,10]	GLY < 1,26	9.1
CSS69	SS	18	Age ≤ 20	F	24.6094	IMC [18,5; 25[	12	7	T	GA	NEG	0.01	0.00554017	UGCR<0,020	7.03601	UACR < 30	50.0277	UPCR ≤ 200	14.0642		PHYSIOLOGICAL	1.01	USG ≤ 1,010	USG ≤ 1,015	124.679	GFR [90; 140]	124.679	160.304	1.805	0.13	0.065	5.3	0.53	1.88679	0.89	Glu Se [0,60; 1,10]	GLY < 1,26	8.7
AA156	AA non DT	18	Age ≤ 20	F	23.7228	IMC [18,5; 25[	11	6	A	G	NEG	0	0	UGCR<0,020	7.71401	UACR < 30	21.3039	UPCR ≤ 200	36.2093		PHYSIOLOGICAL	1.025	USG > 1,010	USG > 1,015	82.1253	GFR [60; 90[	82.1253	112.471	3.6505	0.12	0.06	8.7	0.87	1.14943				13.3
AA42(6)	AA non DT	18	Age ≤ 20	F	22.0386	IMC [18,5; 25[			A		NEG	0.01	0.00724638	UGCR<0,020	6.52174	UACR < 30	45.1449	UPCR ≤ 200	14.4462		PHYSIOLOGICAL	1.014	USG > 1,010	USG ≤ 1,015	106.477	GFR [90; 140]	106.477	150.66	1.38	0.12	0.06	6.4	0.64	1.5625	0.8	Glu Se [0,60; 1,10]	GLY < 1,26	12.3
CSS102	SS	19	Age ≤ 20	F	20.1348	IMC [18,5; 25[			T	G	NEG	0	0	UGCR<0,020	127.423	UACR ≥ 30	188.866	UPCR ≤ 200	67.4672	PHYSIOLOGICAL		1.015	USG > 1,010	USG ≤ 1,015	128.856	GFR [90; 140]	128.856	162.263	0.485	0.21	0.105	5	0.5	2	0.88	Glu Se [0,60; 1,10]	GLY < 1,26	7.4
AA174	AA non DT	19	Age ≤ 20	F	21.7555	IMC [18,5; 25[	12	7	A	G	NEG	0	0	UGCR<0,020	11.612	UACR < 30	48.7933	UPCR ≤ 200	23.7984		PHYSIOLOGICAL	1.017	USG > 1,010	USG > 1,015	79.4039	GFR [60; 90[	79.4039	118.742	2.196	0.08	0.04	8.27	0.827	1.20919	0.84	Glu Se [0,60; 1,10]	GLY < 1,26	12.2
SS66	SS	20	Age ≤ 20	F	19.91	IMC [18,5; 25[	14	9	T	G	NEG	0	0	UGCR<0,020	8.88755	UACR < 30	72.7328	UPCR ≤ 200	12.2195		PHYSIOLOGICAL	1.013	USG > 1,010	USG ≤ 1,015	173.414	GFR > 140	173.414	179.191	0.827	0.13	0.065	3.62	0.362	2.76243	0.85	Glu Se [0,60; 1,10]	GLY < 1,26	6.8
AA108	AA non DT	20	Age ≤ 20	F	21.7993	IMC [18,5; 25[	14	6	A		NEG	0	0	UGCR<0,020	7.69231	UACR < 30	65.4751	UPCR ≤ 200	11.7484		PHYSIOLOGICAL	1.009	USG ≤ 1,010	USG ≤ 1,015	92.2602	GFR [90; 140]	92.2602	130.383	0.221	0.12	0.06	7.61	0.761	1.31406	0.97	Glu Se [0,60; 1,10]	GLY < 1,26	11.6
CSS24	SS	21	Age > 20	F	18.7328	IMC [18,5; 25[	11	6	T	G	NEG	0	0	UGCR<0,020	29.9567	UACR < 30	101.212	UPCR ≤ 200	29.5979		PHYSIOLOGICAL	1.012	USG > 1,010	USG ≤ 1,015	155.06	GFR > 140	123.9	155.06	1.155	0.08	0.04	5.5	0.55	1.81818	0.8	Glu Se [0,60; 1,10]	GLY < 1,26	10
CSS30	SS	21	Age > 20	F	17.9687	IMC < 18,5			T		NEG	0.01	0.00862069	UGCR<0,020	37.5862	UACR ≥ 30	164.828	UPCR ≤ 200	22.8033		PHYSIOLOGICAL	1.01	USG ≤ 1,010	USG ≤ 1,015	153.249	GFR > 140	115.93	153.249	1.16	0.1	0.05	5.7	0.57	1.75439	0.72	Glu Se [0,60; 1,10]	GLY < 1,26	8.3
CSS101	SS	21	Age > 20	F	16.4062	IMC < 18,5	11	6	T	G	NEG	0	0	UGCR<0,020	46.6667	UACR ≥ 30	100.833	UPCR ≤ 200	46.281		PHYSIOLOGICAL	1.02	USG > 1,010	USG > 1,015	153.249	GFR > 140	115.93	153.249	1.44	0.16	0.08	5.7	0.57	1.75439	0.77	Glu Se [0,60; 1,10]	GLY < 1,26	11
AA141	AA non DT	21	Age > 20	F	24.3418	IMC [18,5; 25[	10	8	A	G	NEG	0	0	UGCR<0,020	15.7986	UACR < 30	29.3516	UPCR ≤ 200	53.8254		PHYSIOLOGICAL	1.019	USG > 1,010	USG > 1,015	128.856	GFR [90; 140]	84.8704	128.856	1.897	0.2	0.1	7.64	0.764	1.3089	0.81	Glu Se [0,60; 1,10]	GLY < 1,26	13.6
AA123	AA non DT	21	Age > 20	F	17.4044	IMC < 18,5	12	7	A	G	NEG	0	0	UGCR<0,020	9.23132	UACR < 30	22.7299	UPCR ≤ 200	40.6131		PHYSIOLOGICAL	1.019	USG > 1,010	USG > 1,015					1.392						0.84	Glu Se [0,60; 1,10]	GLY < 1,26	14.2
AA130	AA non DT	21	Age > 20	F	21.1073	IMC [18,5; 25[	11	8	A	G	NEG	0	0	UGCR<0,020	15.6775	UACR < 30	32.7676	UPCR ≤ 200	47.8446		PHYSIOLOGICAL	1.021	USG > 1,010	USG > 1,015	122.807	GFR [90; 140]	88.3145	122.807	3.653	0.18	0.09	7.95	0.795	1.25786	0.9	Glu Se [0,60; 1,10]	GLY < 1,26	14.4
CSS39	SS	22	Age > 20	F	18.5911	IMC [18,5; 25[	11	7	T	G	NEG	0	0	UGCR<0,020	74.0964	UACR ≥ 30	194.096	UPCR ≤ 200	38.175		PHYSIOLOGICAL	1.01	USG ≤ 1,010	USG ≤ 1,015	184.007	GFR > 140	221.987	184.007	0.83	0.08	0.04	3.2	0.32	3.125	0.92	Glu Se [0,60; 1,10]	GLY < 1,26	6.8
AA104	AA non DT	22	Age > 20	F	18.7962	IMC [18,5; 25[	13	8	A	G	NEG	0	0	UGCR<0,020	5.96706	UACR < 30	23.9243	UPCR ≤ 200	24.9414		PHYSIOLOGICAL	1.024	USG > 1,010	USG > 1,015	156.057	GFR > 140	119.676	156.057	2.854	0.12	0.06	5.28	0.528	1.89394	0.84	Glu Se [0,60; 1,10]	GLY < 1,26	13.3
SS52	SS	23	Age > 20	M	19.2234	IMC [18,5; 25[	9	7	T	G	NEG	0	0	UGCR<0,020	106.194	UACR ≥ 30	338.684	UPCR > 200	31.355		PATHOLOGICAL	1.01	USG ≤ 1,010	USG ≤ 1,015	202.103	GFR > 140	175.525	202.103	0.494	0.08	0.04	3.58	0.358	2.7933	0.71	Glu Se [0,60; 1,10]	GLY < 1,26	6.6
CSS56	SS	23	Age > 20	F	21.1702	IMC [18,5; 25[	10	7	T	GA	NEG	0.04	0.0368664	UGCR≥0,020	7.5576	UACR < 30	230.691	UPCR > 200	3.27607		PATHOLOGICAL	1.01	USG ≤ 1,010	USG ≤ 1,015	177.411	GFR > 140	175.82	177.411	1.085	0.08	0.04	3.5	0.35	2.85714	0.77	Glu Se [0,60; 1,10]	GLY < 1,26	7.3
AA152	AA non DT	23	Age > 20	M	19.8347	IMC [18,5; 25[	11	8	A	G	NEG	0	0	UGCR<0,020	6.54004	UACR < 30	15.5282	UPCR ≤ 200	42.117		PHYSIOLOGICAL	1.027	USG > 1,010	USG > 1,015	142.323	GFR > 140	80.645	142.323	4.0275	0.24	0.12	8.45	0.845	1.18343	0.8	Glu Se [0,60; 1,10]	GLY < 1,26	15.1
AA117	AA non DT	23	Age > 20	F	25.711	IMC [25; 30[	11	7	A	G	NEG	0	0	UGCR<0,020	2.82808	UACR < 30	32.021	UPCR ≤ 200	8.83194		PHYSIOLOGICAL	1.019	USG > 1,010	USG > 1,015	186.233	GFR > 140	217.44	186.233	2.949	0.08	0.04	3.02	0.302	3.31126	0.93	Glu Se [0,60; 1,10]	GLY < 1,26	8.8
SS63	SS	24	Age > 20	M	27.0538	IMC [25; 30[	14	8	T	G	NEG	0	0	UGCR<0,020	45.3549	UACR ≥ 30	178.647	UPCR ≤ 200	25.388		PHYSIOLOGICAL	1.015	USG > 1,010	USG ≤ 1,015	170.665	GFR > 140	125.292	170.665	1.2045	0.16	0.08	5.34	0.534	1.87266	0.86	Glu Se [0,60; 1,10]	GLY < 1,26	9.4
SS65	SS	24	Age > 20	M	17.0656	IMC < 18,5	11	8	T	GA	NEG	0	0	UGCR<0,020	42.4673	UACR ≥ 30	122.933	UPCR ≤ 200	34.5451		PHYSIOLOGICAL	1.015	USG > 1,010	USG ≤ 1,015	191.594	GFR > 140	158.846	191.594	1.224	0.09	0.045	4.03	0.403	2.48139	0.88	Glu Se [0,60; 1,10]	GLY < 1,26	9.5
CSS40	SS	24	Age > 20	F	21.4844	IMC [18,5; 25[	11	8	T	G	NEG	0.05	0.04329	UGCR≥0,020	17.7489	UACR < 30	623.03	UPCR > 200	2.8488		PATHOLOGICAL	1.012	USG > 1,010	USG ≤ 1,015	196.791	GFR > 140	264.32	196.791	1.155	0.09	0.045	2.5	0.25	4	0.83	Glu Se [0,60; 1,10]	GLY < 1,26	8.4
CSS79	SS	24	Age > 20	M	20.2865	IMC [18,5; 25[			T	GA	NEG	0.02	0.0151515	UGCR<0,020	33.1818	UACR ≥ 30	191.515	UPCR ≤ 200	17.3259		PHYSIOLOGICAL	1.012	USG > 1,010	USG ≤ 1,015	166.149	GFR > 140	129.696	166.149	1.32	0.21	0.105	5.7	0.57	1.75439	1.01	Glu Se [0,60; 1,10]	GLY < 1,26
AA134	AA non DT	24	Age > 20	M	20.9712	IMC [18,5; 25[			A	G	NEG	0.01	0.00290698	UGCR<0,020	6.6657	UACR < 30	14.0959	UPCR ≤ 200	47.2881		PHYSIOLOGICAL	1.03	USG > 1,010	USG > 1,015	118.936	GFR [90; 140]	74.7953	118.936	3.44	0.27	0.135	10.16	1.016	0.984252	0.92	Glu Se [0,60; 1,10]	GLY < 1,26	14.7
AA137	AA non DT	24	Age > 20	M	19.9445	IMC [18,5; 25[	12	8	A		NEG	0.01	0.00221288	UGCR<0,020	10.2965	UACR < 30	22.7196	UPCR ≤ 200	45.32		PHYSIOLOGICAL	1.028	USG > 1,010	USG > 1,015	10.8541	GFR < 60	10.4372	10.8541	4.519	0.63	0.315	73.6	7.36	0.13587	0.85	Glu Se [0,60; 1,10]	GLY < 1,26	16.8
AA175	AA non DT	24	Age > 20	M	20.2216	IMC [18,5; 25[			A		NEG	0	0	UGCR<0,020	2.26454	UACR < 30	12.8117	UPCR ≤ 200	17.6755		PHYSIOLOGICAL	1.027	USG > 1,010	USG > 1,015	69.1034	GFR [60; 90[	49.2902	69.1034	5.8025	0.25	0.125	15.92	1.592	0.628141	0.81	Glu Se [0,60; 1,10]	GLY < 1,26	14.9
AA24	AA non DT	24	Age > 20	F	27.3437	IMC [25; 30[			A	G	NEG	0.01	0.00536769	UGCR<0,020	7.13902	UACR < 30	84.6484	UPCR ≤ 200	8.43373		PHYSIOLOGICAL	1.023	USG > 1,010	USG > 1,015	151.827	GFR > 140	120.145	151.827	1.863	0.18	0.09	5.5	0.55	1.81818	0.92	Glu Se [0,60; 1,10]	GLY < 1,26	13.7
CSS51	SS	25	Age > 20	F			10	6	T	GA	NEG	0	0	UGCR<0,020	13.5673	UACR < 30	22.807	UPCR ≤ 200	59.4872	PHYSIOLOGICAL		1.01	USG ≤ 1,010	USG ≤ 1,015	158.766	GFR > 140		158.766	0.855	0.09	0.045	4.7	0.47	2.12766	0.76	Glu Se [0,60; 1,10]	GLY < 1,26	8.3
AA1	AA non DT	25	Age > 20	F	24.9199	IMC [18,5; 25[	10	7	A		NEG	0	0	UGCR<0,020	8.01724	UACR < 30	179.741	UPCR ≤ 200	4.46043		PHYSIOLOGICAL	1.021	USG > 1,010	USG > 1,015	70.4478	GFR [60; 90[	53.3878	70.4478	2.32	0.31	0.155	12.3	1.23	0.813008	0.89	Glu Se [0,60; 1,10]	GLY < 1,26	10.5
CSS42	SS	28	Age > 20	F	17.0433	IMC < 18,5	12	8	T	GA	NEG	0	0	UGCR<0,020	233.721	UACR ≥ 30	2716.28	UPCR > 200	8.60445		PATHOLOGICAL	1.01	USG ≤ 1,010	USG ≤ 1,015	103.402	GFR [90; 140]	83.5386	103.402	0.86	0.5	0.25	8.8	0.88	1.13636	0.93	Glu Se [0,60; 1,10]	GLY < 1,26
CSS45	SS	28	Age > 20	F	19.9219	IMC [18,5; 25[			T	GA	NEG	0	0	UGCR<0,020	46.755	UACR ≥ 30	67.8146	UPCR ≤ 200	68.9453	PHYSIOLOGICAL		1.01	USG ≤ 1,010	USG ≤ 1,015	152.322	GFR > 140	132.16	152.322	0.755	0.12	0.06	5	0.5	2	1.01	Glu Se [0,60; 1,10]	GLY < 1,26	8.8
AA16	AA non DT	28	Age > 20	F	18.9795	IMC [18,5; 25[	12	7	A		NEG	0.02	0.00578871	UGCR<0,020	4.80463	UACR < 30	39.0159	UPCR ≤ 200	12.3145		PHYSIOLOGICAL	1.03	USG > 1,010	USG > 1,015	95.4771	GFR [90; 140]	72.934	95.4771	3.455	0.24	0.12	9.4	0.94	1.06383	0.84	Glu Se [0,60; 1,10]	GLY < 1,26	13.5
AA95	AA non DT	28	Age > 20	F	19.7777	IMC [18,5; 25[	11	6	A	G	NEG	0.01	0.00369686	UGCR<0,020	5.98891	UACR < 30	35.4159	UPCR ≤ 200	16.9102		PHYSIOLOGICAL	1.021	USG > 1,010	USG > 1,015	134.041	GFR [90; 140]	92.4887	134.041	2.705	0.14	0.07	7.1	0.71	1.40845	0.71	Glu Se [0,60; 1,10]	GLY < 1,26	14
CSS59	SS	29	Age > 20	M	16.4233	IMC < 18,5	12	8	T	GA	NEG	0	0	UGCR<0,020	70.7547	UACR ≥ 30	193.774	UPCR ≤ 200	36.5141		PHYSIOLOGICAL	1.006	USG ≤ 1,010	USG ≤ 1,015	134.192	GFR [90; 140]	85.8852	134.192	0.53	0.21	0.105	8.8	0.88	1.13636	0.91	Glu Se [0,60; 1,10]	GLY < 1,26	8
AA178	AA non DT	29	Age > 20	M	17.5556	IMC < 18,5	12	8	A	GA	NEG	0	0	UGCR<0,020	10.5426	UACR < 30	56.2285	UPCR ≤ 200	18.7495		PHYSIOLOGICAL	1.02	USG > 1,010	USG > 1,015	138.984	GFR [90; 140]	90.4715	138.984	2.267	0.15	0.075	8.08	0.808	1.23762	0.9	Glu Se [0,60; 1,10]	GLY < 1,26	18.2
CSS66	SS	30	Age > 20	F	22.5981	IMC [18,5; 25[	12	8	T	G	NEG	0	0	UGCR<0,020	36.4417	UACR ≥ 30	74.908	UPCR ≤ 200	48.6486		PHYSIOLOGICAL	1.01	USG ≤ 1,010	USG ≤ 1,015	140.685	GFR > 140	119.161	140.685	1.63	0.18	0.09	6.1	0.61	1.63934	0.88	Glu Se [0,60; 1,10]	GLY < 1,26	10.4
AA181	AA non DT	30	Age > 20	F	21.3839	IMC [18,5; 25[	10	7	A	G	NEG	0	0	UGCR<0,020	12.7499	UACR < 30	39.309	UPCR ≤ 200	32.4352		PHYSIOLOGICAL	1.018	USG > 1,010	USG > 1,015					1.7655						0.91	Glu Se [0,60; 1,10]	GLY < 1,26	15.8
CSS36	SS	31	Age > 20	F	21.6413	IMC [18,5; 25[			T	G	NEG	0.01	0.0103627	UGCR<0,020	208.29	UACR ≥ 30	2804.15	UPCR > 200	7.42794		PATHOLOGICAL	1.012	USG > 1,010	USG ≤ 1,015	170.994	GFR > 140	190.23	170.994	0.965	0.12	0.06	3.3	0.33	3.0303	0.97	Glu Se [0,60; 1,10]	GLY < 1,26	7.5
AA46	AA non DT	31	Age > 20	F	25.0995	IMC [25; 30[			A		NEG	0.13	0.0265306	UGCR≥0,020	8.46939	UACR < 30	69.102	UPCR ≤ 200	12.2563		PHYSIOLOGICAL	1.03	USG > 1,010	USG > 1,015	124.841	GFR [90; 140]	93.2041	124.841	4.9	0.1	0.05	7.4	0.74	1.35135	1.02	Glu Se [0,60; 1,10]	GLY < 1,26	12.5
CSS78	SS	32	Age > 20	M	18.5901	IMC [18,5; 25[			T	GA	NEG	0.05	0.0502513	UGCR≥0,020	22.0101	UACR < 30	54.2714	UPCR ≤ 200	40.5556		PHYSIOLOGICAL	1.02	USG > 1,010	USG > 1,015	191.931	GFR > 140	193.52	191.931	0.995	0.13	0.065	3.5	0.35	2.85714	0.77	Glu Se [0,60; 1,10]	GLY < 1,26
AA159	AA non DT	32	Age > 20	M	20.0851	IMC [18,5; 25[	12	7	A	GA	NEG	0	0	UGCR<0,020	3.05365	UACR < 30	17.7607	UPCR ≤ 200	17.1933		PHYSIOLOGICAL	1.019	USG > 1,010	USG > 1,015	112.437	GFR [90; 140]	74.7953	112.437	1.8175	0.12	0.06	10.16	1.016	0.984252	0.84	Glu Se [0,60; 1,10]	GLY < 1,26	15.8
CSS50	SS	38	Age > 20	F	19.7232	IMC [18,5; 25[	12	7	T	GA	NEG	0	0	UGCR<0,020	31.5455	UACR ≥ 30	69.4545	UPCR ≤ 200	45.4188		PHYSIOLOGICAL	1.011	USG > 1,010	USG ≤ 1,015	154.084	GFR > 140	180.026	154.084	1.1	0.11	0.055	3.9	0.39	2.5641	0.85	Glu Se [0,60; 1,10]	GLY < 1,26	9.5
CSS65	SS	38	Age > 20	M	26.0375	IMC [25; 30[	11	7	T	GA	NEG	0.03	0.0128755	UGCR<0,020	18.6695	UACR < 30	44.5494	UPCR ≤ 200	41.9075		PHYSIOLOGICAL	1.014	USG > 1,010	USG ≤ 1,015	131.003	GFR [90; 140]	81.5675	131.003	2.33	0.12	0.06	8	0.8	1.25	0.85	Glu Se [0,60; 1,10]	GLY < 1,26	7.4
AA40	AA non DT	38	Age > 20	M	22.2291	IMC [18,5; 25[			A	G		0	0	UGCR<0,020	4.46316	UACR < 30	49.8947	UPCR ≤ 200	8.94515		PHYSIOLOGICAL				131.003	GFR [90; 140]	88.2788	131.003	2.375			8	0.8	1.25	0.97	Glu Se [0,60; 1,10]	GLY < 1,26	15.2
AA42	AA non DT	38	Age > 20	F	28.764	IMC [25; 30[			A	G	NEG	0.03	0.00735294	UGCR<0,020	5.07353	UACR < 30	47.6225	UPCR ≤ 200	10.6536		PHYSIOLOGICAL				130.913	GFR [90; 140]	100.669	130.913	4.08	0.12	0.06	6.4	0.64	1.5625	0.87	Glu Se [0,60; 1,10]	GLY < 1,26	12.4
CSS35	SS	33	Age > 20	M	19.3792	IMC [18,5; 25[	9	6	T	GA	NEG	0.02	0.0091954	UGCR<0,020	27.8621	UACR < 30	144.184	UPCR ≤ 200	19.324		PHYSIOLOGICAL	1.012	USG > 1,010	USG ≤ 1,015	140.89	GFR > 140	97.8753	140.89	2.175	0.15	0.075	7.3	0.73	1.36986	0.79	Glu Se [0,60; 1,10]	GLY < 1,26	8.8
AA136	AA non DT	33	Age > 20	M	19.2302	IMC [18,5; 25[	12	8	A	G	NEG	0	0	UGCR<0,020	12.1771	UACR < 30	56.3124	UPCR ≤ 200	21.6242		PHYSIOLOGICAL	1.022	USG > 1,010	USG > 1,015	122.339	GFR [90; 140]	79.3556	122.339	3.9755	0.24	0.12	9.42	0.942	1.06157	0.88	Glu Se [0,60; 1,10]	GLY < 1,26	15.5
CSS73	SS	34	Age > 20	F	20.4152	IMC [18,5; 25[	12	8	T	GA	NEG	0.07	0.0434783	UGCR≥0,020	18.882	UACR < 30	235.901	UPCR > 200	8.00421		PATHOLOGICAL	1.012	USG > 1,010	USG ≤ 1,015	116.503	GFR [90; 140]	91.1818	116.503	1.61	0.14	0.07	7.7	0.77	1.2987	0.92	Glu Se [0,60; 1,10]	GLY < 1,26	8.1
AA36	AA non DT	34	Age > 20	F	23.8498	IMC [18,5; 25[			A	G	NEG	0	0	UGCR<0,020	6.4	UACR < 30	78.1091	UPCR ≤ 200	8.19367		PHYSIOLOGICAL	1.015	USG > 1,010	USG ≤ 1,015	131.985	GFR [90; 140]	110.538	131.985	1.375	0.13	0.065	6.8	0.68	1.47059	0.87	Glu Se [0,60; 1,10]	GLY < 1,26	12.9
