# Supplementary material for: Biomarkers of sickle cell nephropathy in Senegal
Source: PLoS One. 2022 Nov 21;17(11):e0273745. doi: 10.1371/journal.pone.0273745 (PMC9678278; doi:10.1371/journal.pone.0273745)
Supplement: S1 Data — (XLS) [file pone.0273745.s004.xls]

## Sheet: AA non DT versus SS
ID	PHENOTYPES	AGE (years)	Age (years) 2G	SEX	BMI (kg/m²)	BMI (kg/m²)	SBP (mmHg)	DBP (mmHg)	rs334 (A/T)	rs7482144(XmnI G/A)	Glucose U (test strips)	Glucose U (g/l)	UGCR (g/g)	UGCR(g/g)2G	UACR (mg/g)	UACR (mg/g) ]0; 30[[30;+ꚙ] 2G	UPCR (mg/g)	UPCR (mg/g) 200mg/g 2G	UACR/UPCR (%)	Glomerular proteinuria (UACR/UPCR > ou = 59 %); physio ou patho (UPCR <, = ou > 200 mg/g))	Tubular proteinuria (UACR/UPCR < 59%; physio ou patho (UPCR <, = ou > 200 mg/g)	USG	USG 1,010 2G	USG 1,015 2G	GFR	GFR 4G	Schwartz 2009	CKD-EPI (race+)	Creat U (g/l)	Urea Se(g/l)	BUN (mg/dl)	Creat Se (mg/l)	Creat (mg/dl)	1/Creat Se (dl/mg)	Glycemia (g/l)	Glycemia 3G	Glycémie (g/l) < 1,26 2G	Hb (g/dl)
AA1	AA non DT	25	Age > 20	F	24.9199	IMC [18,5; 25[	10	7	A		NEG	0	0	UGCR<0,020	8.01724	UACR < 30	179.741	UPCR ≤ 200	4.46043		PHYSIOLOGICAL	1.021	USG > 1,010	USG > 1,015	70.4478	GFR [60; 90[	53.3878	70.4478	2.32	0.31	0.155	12.3	1.23	0.813008	0.89	Glu Se [0,60; 1,10]	GLY < 1,26	10.5
AA10	AA non DT	24	Age > 20	M	22.46	IMC [18,5; 25[			A	G	NEG	0.01	0.00743494	UGCR<0,020	8.92193	UACR < 30	80.5204	UPCR ≤ 200	11.0803		PHYSIOLOGICAL	1.02	USG > 1,010	USG > 1,015	116.985	GFR [90; 140]	69.7689	116.985	1.345	0.24	0.12	10.3	1.03	0.970874	0.84	Glu Se [0,60; 1,10]	GLY < 1,26	16.2
AA100	AA non DT	43	Age > 20	F	25.2595	IMC [25; 30[	13	8	A	G	NEG	0	0	UGCR<0,020	2.2178	UACR < 30	10.8898	UPCR ≤ 200	20.3659		PHYSIOLOGICAL	1.019	USG > 1,010	USG > 1,015	123.779	GFR [90; 140]	102.947	123.779	2.259	0.15	0.075	6.82	0.682	1.46628	1	Glu Se [0,60; 1,10]	GLY < 1,26	11.7
AA101	AA non DT	33	Age > 20	F	24.2215	IMC [18,5; 25[	13	8	A	G	NEG	0	0	UGCR<0,020	15.5967	UACR < 30	26.13	UPCR ≤ 200	59.6889	PHYSIOLOGICAL		1.022	USG > 1,010	USG > 1,015	134.16	GFR [90; 140]	106.218	134.16	3.863	0.14	0.07	6.61	0.661	1.51286	0.81	Glu Se [0,60; 1,10]	GLY < 1,26	13
AA102	AA non DT	9	Age ≤ 20	M	39.5452	IMC ≥ 30			A	G	NEG	0	0	UGCR<0,020	4.55321	UACR < 30	34.7104	UPCR ≤ 200	13.1177		PHYSIOLOGICAL	1.017	USG > 1,010	USG > 1,015	79.1417	GFR [60; 90[	79.1417	178.223	1.1135	0.16	0.08	6.21	0.621	1.61031	0.92	Glu Se [0,60; 1,10]	GLY < 1,26	12.9
AA103	AA non DT	20	Age ≤ 20	F	24.5089	IMC [18,5; 25[	12	7	A	G	NEG	0	0	UGCR<0,020	3.99747	UACR < 30	52.6882	UPCR ≤ 200	7.58703		PHYSIOLOGICAL	1.011	USG > 1,010	USG ≤ 1,015	76.1976	GFR [60; 90[	76.1976	104.204	0.7905	0.13	0.065	9.16	0.916	1.0917	0.81	Glu Se [0,60; 1,10]	GLY < 1,26	10.2
AA104	AA non DT	22	Age > 20	F	18.7962	IMC [18,5; 25[	13	8	A	G	NEG	0	0	UGCR<0,020	5.96706	UACR < 30	23.9243	UPCR ≤ 200	24.9414		PHYSIOLOGICAL	1.024	USG > 1,010	USG > 1,015	156.057	GFR > 140	119.676	156.057	2.854	0.12	0.06	5.28	0.528	1.89394	0.84	Glu Se [0,60; 1,10]	GLY < 1,26	13.3
AA105	AA non DT	21	Age > 20	M	16.6043	IMC < 18,5	13	8	A		NEG	0	0	UGCR<0,020	2.67092	UACR < 30	11.2294	UPCR ≤ 200	23.7851		PHYSIOLOGICAL	1.019	USG > 1,010	USG > 1,015	142.55	GFR > 140	86.2985	142.55	4.856	0.19	0.095	8.71	0.871	1.14811	0.83	Glu Se [0,60; 1,10]	GLY < 1,26	16.2
AA106	AA non DT	24	Age > 20	M			13	7	A	G	NEG	0	0	UGCR<0,020	4.20725	UACR < 30	13.2124	UPCR ≤ 200	31.8431		PHYSIOLOGICAL	1.021	USG > 1,010	USG > 1,015					3.86						0.89	Glu Se [0,60; 1,10]	GLY < 1,26	16.1
AA107	AA non DT	30	Age > 20	M	21.9713	IMC [18,5; 25[	12	7	A	G	NEG	0	0	UGCR<0,020	3.74145	UACR < 30	18.7038	UPCR ≤ 200	20.0037		PHYSIOLOGICAL	1.019	USG > 1,010	USG > 1,015	198.426	GFR > 140	212.683	198.426	2.924	0.11	0.055	3.34	0.334	2.99401	0.88	Glu Se [0,60; 1,10]	GLY < 1,26	15.4
AA108	AA non DT	20	Age ≤ 20	F	21.7993	IMC [18,5; 25[	14	6	A		NEG	0	0	UGCR<0,020	7.69231	UACR < 30	65.4751	UPCR ≤ 200	11.7484		PHYSIOLOGICAL	1.009	USG ≤ 1,010	USG ≤ 1,015	92.2602	GFR [90; 140]	92.2602	130.383	0.221	0.12	0.06	7.61	0.761	1.31406	0.97	Glu Se [0,60; 1,10]	GLY < 1,26	11.6
AA109	AA non DT	44	Age > 20	F	30.111	IMC ≥ 30	13	8	A	G	NEG	0	0	UGCR<0,020	3.36263	UACR < 30	15.0711	UPCR ≤ 200	22.3118		PHYSIOLOGICAL	1.021	USG > 1,010	USG > 1,015	103.853	GFR [90; 140]	87.3554	103.853	3.1285	0.2	0.1	7.99	0.799	1.25156	0.99	Glu Se [0,60; 1,10]	GLY < 1,26	13.3
AA11	AA non DT	36	Age > 20	M	23.7654	IMC [18,5; 25[			A	G	NEG	0.01	0.00873362	UGCR<0,020	7.51092	UACR < 30	181.485	UPCR ≤ 200	4.13859		PHYSIOLOGICAL	1.015	USG > 1,010	USG ≤ 1,015	127.161	GFR [90; 140]	83.5281	127.161	1.145	0.26	0.13	8.9	0.89	1.1236	0.86	Glu Se [0,60; 1,10]	GLY < 1,26	15
AA110	AA non DT	29	Age > 20	M	24.0741	IMC [18,5; 25[	12	8	A	G	NEG	0	0	UGCR<0,020	3.23912	UACR < 30	16.9431	UPCR ≤ 200	19.1176		PHYSIOLOGICAL	1.019	USG > 1,010	USG > 1,015	87.6791	GFR [60; 90[	58.5354	87.6791	2.689	0.16	0.08	12.7	1.27	0.787402	0.82	Glu Se [0,60; 1,10]	GLY < 1,26	16
AA111	AA non DT	16	Age ≤ 20	F	14.1869	IMC < 18,5			A	G	NEG	0	0	UGCR<0,020	9.38313	UACR < 30	28.6949	UPCR ≤ 200	32.6996		PHYSIOLOGICAL	1.012	USG > 1,010	USG ≤ 1,015	92.9934	GFR [90; 140]	92.9934	135.388	1.1915	0.13	0.065	7.55	0.755	1.3245	0.83	Glu Se [0,60; 1,10]	GLY < 1,26	12.9
AA112	AA non DT	16	Age ≤ 20	F	21.4692	IMC [18,5; 25[	10	6	A	G	NEG	0	0	UGCR<0,020	3.90232	UACR < 30	28.4104	UPCR ≤ 200	13.7355		PHYSIOLOGICAL	1.016	USG > 1,010	USG > 1,015	144.592	GFR > 140	144.592	166.047	2.1295	0.1	0.05	4.97	0.497	2.01207	0.92	Glu Se [0,60; 1,10]	GLY < 1,26	12.3
AA113	AA non DT	25	Age > 20	M	19.6232	IMC [18,5; 25[	11	8	A	G	NEG	0.01	0.00395726	UGCR<0,020	4.04828	UACR < 30	33.0075	UPCR ≤ 200	12.2647		PHYSIOLOGICAL	1.023	USG > 1,010	USG > 1,015	80.1547	GFR [60; 90[	53.69	80.1547	2.527	0.24	0.12	14	1.4	0.714286	0.87	Glu Se [0,60; 1,10]	GLY < 1,26	15.5
AA114	AA non DT	5	Age ≤ 20	M	12.4952	IMC < 18,5			A	G	NEG	0	0	UGCR<0,020	14.9975	UACR < 30	73.7267	UPCR ≤ 200	20.342		PHYSIOLOGICAL	1.025	USG > 1,010	USG > 1,015	86.501	GFR [60; 90[	86.501	202.56	0.9915	0.22	0.11	4.87	0.487	2.05339	0.94	Glu Se [0,60; 1,10]	GLY < 1,26	10
AA115	AA non DT	31	Age > 20	F	28.9341	IMC [25; 30[	11	7	A	G	NEG	0	0	UGCR<0,020	2.95326	UACR < 30	15.6403	UPCR ≤ 200	18.8823		PHYSIOLOGICAL	1.026	USG > 1,010	USG > 1,015	157.828	GFR > 140	157.941	157.828	4.771	0.11	0.055	4.21	0.421	2.3753	0.82	Glu Se [0,60; 1,10]	GLY < 1,26	12.8
AA116	AA non DT	50	Age > 20	F	23.3556	IMC [18,5; 25[	10	9	A	GA	NEG	0	0	UGCR<0,020	4.66603	UACR < 30	19.8892	UPCR ≤ 200	23.4601		PHYSIOLOGICAL	1.022	USG > 1,010	USG > 1,015	76.4635	GFR [60; 90[	73.9577	76.4635	3.159	0.18	0.09	9.94	0.994	1.00604	0.86	Glu Se [0,60; 1,10]	GLY < 1,26	14
AA117	AA non DT	23	Age > 20	F	25.711	IMC [25; 30[	11	7	A	G	NEG	0	0	UGCR<0,020	2.82808	UACR < 30	32.021	UPCR ≤ 200	8.83194		PHYSIOLOGICAL	1.019	USG > 1,010	USG > 1,015	186.233	GFR > 140	217.44	186.233	2.949	0.08	0.04	3.02	0.302	3.31126	0.93	Glu Se [0,60; 1,10]	GLY < 1,26	8.8
AA118	AA non DT	30	Age > 20	M	24.0755	IMC [18,5; 25[	12	7	A	G	NEG	0	0	UGCR<0,020	1.28455	UACR < 30	19.4634	UPCR ≤ 200	6.59983		PHYSIOLOGICAL	1.015	USG > 1,010	USG ≤ 1,015	100.701	GFR [90; 140]	69.3224	100.701	1.23	0.19	0.095	11.26	1.126	0.888099	0.91	Glu Se [0,60; 1,10]	GLY < 1,26	15.6
AA119	AA non DT	52	Age > 20	F	20.7031	IMC [18,5; 25[	10	6	A	GA	NEG	0	0	UGCR<0,020	8.04878	UACR < 30	25.5429	UPCR ≤ 200	31.5109		PHYSIOLOGICAL	1.022	USG > 1,010	USG > 1,015	84.1137	GFR [60; 90[	72.7753	84.1137	2.542	0.19	0.095	9.08	0.908	1.10132				12.6
AA12	AA non DT	25	Age > 20	F					A	G		0	0	UGCR<0,020	6.71141	UACR < 30	171.141	UPCR ≤ 200	3.92157		PHYSIOLOGICAL				108.581	GFR [90; 140]		108.581	0.745	0.11	0.055	8.6	0.86	1.16279	0.85	Glu Se [0,60; 1,10]	GLY < 1,26	13
AA120	AA non DT	22	Age > 20	F	19.7232	IMC [18,5; 25[	10	8	A	G	NEG	0	0	UGCR<0,020	3.67686	UACR < 30	46.2234	UPCR ≤ 200	7.95455		PHYSIOLOGICAL	1.019	USG > 1,010	USG > 1,015	200.369	GFR > 140	284.251	200.369	1.504	0.05	0.025	2.47	0.247	4.04858	0.88	Glu Se [0,60; 1,10]	GLY < 1,26	11
AA121	AA non DT	63	Age > 20	M	22.3094	IMC [18,5; 25[	13	8	A	GA	NEG	0	0	UGCR<0,020	4.31046	UACR < 30	31.8503	UPCR ≤ 200	13.5335		PHYSIOLOGICAL	1.011	USG > 1,010	USG ≤ 1,015	125.971	GFR [90; 140]	123.756	125.971	0.7215	0.12	0.06	5.74	0.574	1.74216	0.94	Glu Se [0,60; 1,10]	GLY < 1,26	13.5
AA122	AA non DT	20	Age ≤ 20	F	23.7812	IMC [18,5; 25[	10	8	A	G	NEG	0	0	UGCR<0,020	8.98225	UACR < 30	105.455	UPCR ≤ 200	8.51765		PHYSIOLOGICAL	1.02	USG > 1,010	USG > 1,015					1.3805						0.9	Glu Se [0,60; 1,10]	GLY < 1,26	9.1
AA123	AA non DT	21	Age > 20	F	17.4044	IMC < 18,5	12	7	A	G	NEG	0	0	UGCR<0,020	9.23132	UACR < 30	22.7299	UPCR ≤ 200	40.6131		PHYSIOLOGICAL	1.019	USG > 1,010	USG > 1,015					1.392						0.84	Glu Se [0,60; 1,10]	GLY < 1,26	14.2
AA124	AA non DT	22	Age > 20	M	26.5668	IMC [25; 30[	13	8	A	G	NEG	0	0	UGCR<0,020	3.78601	UACR < 30	17.8981	UPCR ≤ 200	21.1532		PHYSIOLOGICAL	1.019	USG > 1,010	USG > 1,015					3.159						0.89	Glu Se [0,60; 1,10]	GLY < 1,26	15.3
AA125	AA non DT	30	Age > 20	F	26.0044	IMC [25; 30[	12	7	A	G	NEG	0	0	UGCR<0,020	7.56594	UACR < 30	43.8344	UPCR ≤ 200	17.2603		PHYSIOLOGICAL	1.02	USG > 1,010	USG > 1,015	136.95	GFR [90; 140]	115.415	136.95	2.3315	0.13	0.065	6.62	0.662	1.51057	0.95	Glu Se [0,60; 1,10]	GLY < 1,26	14.1
AA126	AA non DT	31	Age > 20	F	16.598	IMC < 18,5	12	8	A	G	NEG	0	0	UGCR<0,020	4.18714	UACR < 30	117.693	UPCR ≤ 200	3.55768		PHYSIOLOGICAL	1.021	USG > 1,010	USG > 1,015	83.6043	GFR [60; 90[	70.903	83.6043	3.3985	0.19	0.095	10.31	1.031	0.969932	0.97	Glu Se [0,60; 1,10]	GLY < 1,26	12.9
AA127	AA non DT	23	Age > 20	M	28.0863	IMC [25; 30[	12	8	A	G	NEG		0	UGCR<0,020								1.026	USG > 1,010	USG > 1,015	124.194	GFR [90; 140]	73.7201	124.194		0.23	0.115	9.86	0.986	1.0142	0.83	Glu Se [0,60; 1,10]	GLY < 1,26	15.8
AA129	AA non DT	67	Age > 20	M	27.7778	IMC [25; 30[	12	7	A		NEG	0	0	UGCR<0,020	6.33302	UACR < 30	30.3516	UPCR ≤ 200	20.8655		PHYSIOLOGICAL	1.026	USG > 1,010	USG > 1,015	86.3847	GFR [60; 90[	72.1048	86.3847	2.6875	0.3	0.15	10.31	1.031	0.969932	0.84	Glu Se [0,60; 1,10]	GLY < 1,26	14.8
AA13	AA non DT	25	Age > 20	F					A	G		0.01	0.00287356	UGCR<0,020	3.21839	UACR < 30	60.8046	UPCR ≤ 200	5.29301		PHYSIOLOGICAL				107.074	GFR [90; 140]		107.074	3.48	0.2	0.1	8.7	0.87	1.14943	0.84	Glu Se [0,60; 1,10]	GLY < 1,26	12.3
AA130	AA non DT	21	Age > 20	F	21.1073	IMC [18,5; 25[	11	8	A	G	NEG	0	0	UGCR<0,020	15.6775	UACR < 30	32.7676	UPCR ≤ 200	47.8446		PHYSIOLOGICAL	1.021	USG > 1,010	USG > 1,015	122.807	GFR [90; 140]	88.3145	122.807	3.653	0.18	0.09	7.95	0.795	1.25786	0.9	Glu Se [0,60; 1,10]	GLY < 1,26	14.4
AA131	AA non DT	30	Age > 20	F	21.7993	IMC [18,5; 25[	9	6	A	G	NEG	0	0	UGCR<0,020	3.65479	UACR < 30	9.21298	UPCR ≤ 200	39.67		PHYSIOLOGICAL	1.021	USG > 1,010	USG > 1,015	114.412	GFR [90; 140]	87.7625	114.412	3.1575	0.22	0.11	8	0.8	1.25	0.93	Glu Se [0,60; 1,10]	GLY < 1,26	14.1
AA132	AA non DT	57	Age > 20	F	34.0203	IMC ≥ 30	12	8	A	G		0	0	UGCR<0,020	4.41703	UACR < 30	14.279	UPCR ≤ 200	30.9338		PHYSIOLOGICAL				105.377	GFR [90; 140]	98.1721	105.377	3.405	0.16	0.08	7.32	0.732	1.36612	0.93	Glu Se [0,60; 1,10]	GLY < 1,26	15.9
AA133	AA non DT	22	Age > 20	F	14.0445	IMC < 18,5	11	7	A	G	NEG	0	0	UGCR<0,020	4.09349	UACR < 30	15.8084	UPCR ≤ 200	25.8945		PHYSIOLOGICAL	1.024	USG > 1,010	USG > 1,015	123.637	GFR [90; 140]	93.0038	123.637	3.872	0.15	0.075	7.86	0.786	1.27226	0.8	Glu Se [0,60; 1,10]	GLY < 1,26	12.1
AA134	AA non DT	24	Age > 20	M	20.9712	IMC [18,5; 25[			A	G	NEG	0.01	0.00290698	UGCR<0,020	6.6657	UACR < 30	14.0959	UPCR ≤ 200	47.2881		PHYSIOLOGICAL	1.03	USG > 1,010	USG > 1,015	118.936	GFR [90; 140]	74.7953	118.936	3.44	0.27	0.135	10.16	1.016	0.984252	0.92	Glu Se [0,60; 1,10]	GLY < 1,26	14.7
AA135	AA non DT	27	Age > 20	F	19.7133	IMC [18,5; 25[	12	7	A	G	NEG	0	0	UGCR<0,020	2.85453	UACR < 30	29.8262	UPCR ≤ 200	9.57055		PHYSIOLOGICAL	1.009	USG ≤ 1,010	USG ≤ 1,015	146.003	GFR > 140	122.976	146.003	0.5465	0.14	0.07	5.81	0.581	1.72117	0.96	Glu Se [0,60; 1,10]	GLY < 1,26	12.5
AA136	AA non DT	33	Age > 20	M	19.2302	IMC [18,5; 25[	12	8	A	G	NEG	0	0	UGCR<0,020	12.1771	UACR < 30	56.3124	UPCR ≤ 200	21.6242		PHYSIOLOGICAL	1.022	USG > 1,010	USG > 1,015	122.339	GFR [90; 140]	79.3556	122.339	3.9755	0.24	0.12	9.42	0.942	1.06157	0.88	Glu Se [0,60; 1,10]	GLY < 1,26	15.5
AA137	AA non DT	24	Age > 20	M	19.9445	IMC [18,5; 25[	12	8	A		NEG	0.01	0.00221288	UGCR<0,020	10.2965	UACR < 30	22.7196	UPCR ≤ 200	45.32		PHYSIOLOGICAL	1.028	USG > 1,010	USG > 1,015	10.8541	GFR < 60	10.4372	10.8541	4.519	0.63	0.315	73.6	7.36	0.13587	0.85	Glu Se [0,60; 1,10]	GLY < 1,26	16.8
AA138	AA non DT	50	Age > 20	F	22.0581	IMC [18,5; 25[	12	8	A	G	NEG	0	0	UGCR<0,020	15.1137	UACR < 30	43.0183	UPCR ≤ 200	35.1333		PHYSIOLOGICAL	1.026	USG > 1,010	USG > 1,015	125.514	GFR [90; 140]	123.973	125.514	3.121	0.23	0.115	5.63	0.563	1.7762	1.02	Glu Se [0,60; 1,10]	GLY < 1,26	14.5
AA139	AA non DT	32	Age > 20	F	26.1493	IMC [25; 30[	12	5	A	G	NEG	0	0	UGCR<0,020	13.8236	UACR < 30	93.1004	UPCR ≤ 200	14.848		PHYSIOLOGICAL	1.025	USG > 1,010	USG > 1,015	127.713	GFR [90; 140]	100.676	127.713	3.6785	0.15	0.075	7.22	0.722	1.38504	0.81	Glu Se [0,60; 1,10]	GLY < 1,26	13.1
AA14	AA non DT			F					A			0.04	0.0111266	UGCR<0,020	5.84145	UACR < 30	80.4729	UPCR ≤ 200	7.2589		PHYSIOLOGICAL								3.595	0.24	0.12	7.6	0.76	1.31579	0.92	Glu Se [0,60; 1,10]	GLY < 1,26
AA140	AA non DT	47	Age > 20	M	22.46	IMC [18,5; 25[	11	7	A	G	NEG	0	0	UGCR<0,020	2.86097	UACR < 30	23.8936	UPCR ≤ 200	11.9738		PHYSIOLOGICAL	1.025	USG > 1,010	USG > 1,015	110.173	GFR [90; 140]	75.8838	110.173	4.474	0.23	0.115	9.47	0.947	1.05597				15.8
AA141	AA non DT	21	Age > 20	F	24.3418	IMC [18,5; 25[	10	8	A	G	NEG	0	0	UGCR<0,020	15.7986	UACR < 30	29.3516	UPCR ≤ 200	53.8254		PHYSIOLOGICAL	1.019	USG > 1,010	USG > 1,015	128.856	GFR [90; 140]	84.8704	128.856	1.897	0.2	0.1	7.64	0.764	1.3089	0.81	Glu Se [0,60; 1,10]	GLY < 1,26	13.6
AA142	AA non DT	56	Age > 20	M	30.0838	IMC ≥ 30	12	7	A		NEG	0	0	UGCR<0,020	11.1607	UACR < 30	19.431	UPCR ≤ 200	57.4378		PHYSIOLOGICAL	1.024	USG > 1,010	USG > 1,015	83.6215	GFR [60; 90[	62.9194	83.6215	3.515	0.24	0.12	11.29	1.129	0.88574	0.91	Glu Se [0,60; 1,10]	GLY < 1,26	15.5
AA143	AA non DT	30	Age > 20	M			11	7	A	G	NEG	0	0	UGCR<0,020	3.94149	UACR < 30	15.3862	UPCR ≤ 200	25.6171		PHYSIOLOGICAL	1.024	USG > 1,010	USG > 1,015	93.9044	GFR [90; 140]		93.9044	3.897	0.23	0.115	11.93	1.193	0.838223	0.94	Glu Se [0,60; 1,10]	GLY < 1,26	14.5
AA144	AA non DT	25	Age > 20	F	15.5489	IMC < 18,5	11	7	A	G	NEG	0	0	UGCR<0,020	35.8888	UACR ≥ 30	65.4184	UPCR ≤ 200	54.8604		PHYSIOLOGICAL	1.021	USG > 1,010	USG > 1,015	141.425	GFR > 140	106.341	141.425	1.637	0.2	0.1	6.68	0.668	1.49701	0.8	Glu Se [0,60; 1,10]	GLY < 1,26	13.8
AA145	AA non DT	65	Age > 20	M	18.0427	IMC < 18,5	13	8	A	GA	NEG	0	0	UGCR<0,020	48.1773	UACR ≥ 30	78.96	UPCR ≤ 200	61.0148	PHYSIOLOGICAL		1.009	USG ≤ 1,010	USG ≤ 1,015	91.0109	GFR [90; 140]	71.5205	91.0109	0.9135	0.22	0.11	9.99	0.999	1.001	0.81	Glu Se [0,60; 1,10]	GLY < 1,26	14.3
AA146	AA non DT	14	Age ≤ 20	F	16.8889	IMC < 18,5	10	7	A		NEG	0	0	UGCR<0,020	7.20242	UACR < 30	36.1286	UPCR ≤ 200	19.9355		PHYSIOLOGICAL	1.018	USG > 1,010	USG > 1,015	94.7248	GFR [90; 140]	94.7248	153.854	2.1465	0.13	0.065	6.54	0.654	1.52905	0.84	Glu Se [0,60; 1,10]	GLY < 1,26	13
AA148	AA non DT	50	Age > 20	F	18.8092	IMC [18,5; 25[	11	7	A	G	NEG	0	0	UGCR<0,020	31.2342	UACR ≥ 30	96.8382	UPCR ≤ 200	32.254		PHYSIOLOGICAL	1.016	USG > 1,010	USG > 1,015	96.0673	GFR [90; 140]	85.8117	96.0673	1.904	0.19	0.095	8.23	0.823	1.21507				10.1
AA149	AA non DT	12	Age ≤ 20	M	14.758	IMC < 18,5			A	G	NEG	0	0	UGCR<0,020	4.37879	UACR < 30	43.1548	UPCR ≤ 200	10.1467		PHYSIOLOGICAL	1.023	USG > 1,010	USG > 1,015	99.5336	GFR [90; 140]	99.5336	172.469	1.8955	0.25	0.125	6.39	0.639	1.56495	0.92	Glu Se [0,60; 1,10]	GLY < 1,26	13.4
AA151	AA non DT	58	Age > 20	F	33.3276	IMC ≥ 30			A	G	NEG	0	0	UGCR<0,020	10.8897	UACR < 30	19.7749	UPCR ≤ 200	55.0681		PHYSIOLOGICAL	1.02	USG > 1,010	USG > 1,015	72.1095	GFR [60; 90[	63.0281	72.1095	5.1985	0.21	0.105	9.96	0.996	1.00402	0.84	Glu Se [0,60; 1,10]	GLY < 1,26	14.6
AA152	AA non DT	23	Age > 20	M	19.8347	IMC [18,5; 25[	11	8	A	G	NEG	0	0	UGCR<0,020	6.54004	UACR < 30	15.5282	UPCR ≤ 200	42.117		PHYSIOLOGICAL	1.027	USG > 1,010	USG > 1,015	142.323	GFR > 140	80.645	142.323	4.0275	0.24	0.12	8.45	0.845	1.18343	0.8	Glu Se [0,60; 1,10]	GLY < 1,26	15.1
AA153	AA non DT	10	Age ≤ 20	F	12.4351	IMC < 18,5			A	G	NEG	0	0	UGCR<0,020	15.8318	UACR < 30	50.9822	UPCR ≤ 200	31.0536		PHYSIOLOGICAL	1.023	USG > 1,010	USG > 1,015	71.6429	GFR [60; 90[	71.6429	134.926	1.3795	0.22	0.11	7.84	0.784	1.27551	0.83	Glu Se [0,60; 1,10]	GLY < 1,26	12.7
AA154	AA non DT	30	Age > 20	M	22.1297	IMC [18,5; 25[	11	7	A		NEG	0	0	UGCR<0,020	14.4614	UACR < 30	245.886	UPCR > 200	5.88136		PATHOLOGICAL	1.019	USG > 1,010	USG > 1,015	64.8211	GFR [60; 90[	44.3319	64.8211	1.439	0.24	0.12	16.21	1.621	0.616903	0.79	Glu Se [0,60; 1,10]	GLY < 1,26	17
AA155	AA non DT	60	Age > 20	F	24.6904	IMC [18,5; 25[	14	8	A	G	NEG	0	0	UGCR<0,020	18.0165	UACR < 30	42.7658	UPCR ≤ 200	42.1283		PHYSIOLOGICAL	1.011	USG > 1,010	USG ≤ 1,015	68.2757	GFR [60; 90[	64.5563	68.2757	0.9075	0.17	0.085	10.3	1.03	0.970874	0.95	Glu Se [0,60; 1,10]	GLY < 1,26	15.9
AA156	AA non DT	18	Age ≤ 20	F	23.7228	IMC [18,5; 25[	11	6	A	G	NEG	0	0	UGCR<0,020	7.71401	UACR < 30	21.3039	UPCR ≤ 200	36.2093		PHYSIOLOGICAL	1.025	USG > 1,010	USG > 1,015	82.1253	GFR [60; 90[	82.1253	112.471	3.6505	0.12	0.06	8.7	0.87	1.14943				13.3
AA157	AA non DT	21	Age > 20	F	27.2509	IMC [25; 30[	11	7	A	G	NEG	0	0	UGCR<0,020	7.94803	UACR < 30	63.8135	UPCR ≤ 200	12.4551		PHYSIOLOGICAL	1.012	USG > 1,010	USG ≤ 1,015	123.181	GFR [90; 140]	86.9748	123.181	1.3085	0.08	0.04	7.93	0.793	1.26103	0.9	Glu Se [0,60; 1,10]	GLY < 1,26	13.8
AA158	AA non DT	16	Age ≤ 20	F	18.9619	IMC [18,5; 25[	11	8	A	G	NEG	0.1	0.0169823	UGCR<0,020	3.96026	UACR < 30	15.3248	UPCR ≤ 200	25.8422		PHYSIOLOGICAL	1.026	USG > 1,010	USG > 1,015	73.9432	GFR [60; 90[	73.9432	107.174	5.8885	0.11	0.055	9.16	0.916	1.0917	0.79	Glu Se [0,60; 1,10]	GLY < 1,26	13.9
AA159	AA non DT	32	Age > 20	M	20.0851	IMC [18,5; 25[	12	7	A	GA	NEG	0	0	UGCR<0,020	3.05365	UACR < 30	17.7607	UPCR ≤ 200	17.1933		PHYSIOLOGICAL	1.019	USG > 1,010	USG > 1,015	112.437	GFR [90; 140]	74.7953	112.437	1.8175	0.12	0.06	10.16	1.016	0.984252	0.84	Glu Se [0,60; 1,10]	GLY < 1,26	15.8
AA16	AA non DT	28	Age > 20	F	18.9795	IMC [18,5; 25[	12	7	A		NEG	0.02	0.00578871	UGCR<0,020	4.80463	UACR < 30	39.0159	UPCR ≤ 200	12.3145		PHYSIOLOGICAL	1.03	USG > 1,010	USG > 1,015	95.4771	GFR [90; 140]	72.934	95.4771	3.455	0.24	0.12	9.4	0.94	1.06383	0.84	Glu Se [0,60; 1,10]	GLY < 1,26	13.5
AA160	AA non DT	30	Age > 20	M	24.858	IMC [18,5; 25[	12	7	A	G	NEG	0	0	UGCR<0,020	2.21263	UACR < 30	10.3551	UPCR ≤ 200	21.3675		PHYSIOLOGICAL	1.022	USG > 1,010	USG > 1,015	88.1552	GFR [60; 90[	57.8266	88.1552	4.5195	0.17	0.085	12.57	1.257	0.795545				15.8
AA161	AA non DT	27	Age > 20	F	25.7657	IMC [25; 30[	11	6	A	G	NEG	0.02	0.00546822	UGCR<0,020	4.19412	UACR < 30	25.2932	UPCR ≤ 200	16.582		PHYSIOLOGICAL	1.021	USG > 1,010	USG > 1,015	145.592	GFR > 140	116.993	145.592	3.6575	0.06	0.03	5.86	0.586	1.70648	0.95	Glu Se [0,60; 1,10]	GLY < 1,26	12.1
AA162	AA non DT	60	Age > 20	F	36.9321	IMC ≥ 30	14	7	A	G	NEG	0	0	UGCR<0,020	7.63879	UACR < 30	39.8313	UPCR ≤ 200	19.1778		PHYSIOLOGICAL	1.018	USG > 1,010	USG > 1,015	31.6579	GFR < 60	35.4607	31.6579	1.423	0.18	0.09	19.45	1.945	0.514139	0.81	Glu Se [0,60; 1,10]	GLY < 1,26	15.2
AA163	AA non DT	28	Age > 20	F	12.0441	IMC < 18,5	10	6	A	G	NEG	0	0	UGCR<0,020	4.69665	UACR < 30	22.1014	UPCR ≤ 200	21.2504		PHYSIOLOGICAL	1.025	USG > 1,010	USG > 1,015	89.2422	GFR [60; 90[	67.7254	89.2422	2.6125	0.12	0.06	9.94	0.994	1.00604	0.75	Glu Se [0,60; 1,10]	GLY < 1,26	13.5
AA164	AA non DT	44	Age > 20	M	23.246	IMC [18,5; 25[	13	7	A	G	NEG	0	0	UGCR<0,020	2.61625	UACR < 30	16.7985	UPCR ≤ 200	15.5743		PHYSIOLOGICAL	1.026	USG > 1,010	USG > 1,015	76.643	GFR [60; 90[	57.7756	76.643	3.4515	0.14	0.07	13.01	1.301	0.76864	0.93	Glu Se [0,60; 1,10]	GLY < 1,26	16.4
AA165	AA non DT	30	Age > 20	M	16.8975	IMC < 18,5	12	7	A	G	NEG	0	0	UGCR<0,020	69.2092	UACR ≥ 30	116.235	UPCR ≤ 200	59.5424	PHYSIOLOGICAL		1.026	USG > 1,010	USG > 1,015	93.9997	GFR [90; 140]	65.8305	93.9997	0.7145	0.26	0.13	11.92	1.192	0.838926	0.77	Glu Se [0,60; 1,10]	GLY < 1,26	15.6
AA166	AA non DT	24	Age > 20	M	15.6765	IMC < 18,5	10	7	A	G	NEG	0	0	UGCR<0,020	12.1618	UACR < 30	27.7125	UPCR ≤ 200	43.8856		PHYSIOLOGICAL	1.024	USG > 1,010	USG > 1,015	139.512	GFR [90; 140]	91.883	139.512	3.659	0.17	0.085	8.72	0.872	1.14679	0.78	Glu Se [0,60; 1,10]	GLY < 1,26	13.3
AA167	AA non DT	17	Age ≤ 20	F	32.6059	IMC ≥ 30	12	8	A	G	NEG	0	0	UGCR<0,020								1.025	USG > 1,010	USG > 1,015	95.6421	GFR [90; 140]	95.6421	133.372		0.13	0.065	7.6	0.76	1.31579	0.75	Glu Se [0,60; 1,10]	GLY < 1,26	13.4
AA169	AA non DT	32	Age > 20	M	22.5827	IMC [18,5; 25[	10	7	A	GA	NEG	0	0	UGCR<0,020	2.64887	UACR < 30	17.4424	UPCR ≤ 200	15.1864		PHYSIOLOGICAL	1.023	USG > 1,010	USG > 1,015	100.048	GFR [90; 140]	60.16	100.048	4.383	0.11	0.055	11.19	1.119	0.893655	0.88	Glu Se [0,60; 1,10]	GLY < 1,26	16.2
AA17	AA non DT	40	Age > 20	M	23.5102	IMC [18,5; 25[			A	G	NEG	0.02	0.00655738	UGCR<0,020	6.36066	UACR < 30	25.8033	UPCR ≤ 200	24.6506		PHYSIOLOGICAL	1.022	USG > 1,010	USG > 1,015	97.6311	GFR [90; 140]	66.3073	97.6311	3.05	0.16	0.08	10.9	1.09	0.917431	0.8	Glu Se [0,60; 1,10]	GLY < 1,26	16.9
AA170	AA non DT	22	Age > 20	F	17.3987	IMC < 18,5	13	8	A	G	NEG	0	0	UGCR<0,020	11.499	UACR < 30	35.9889	UPCR ≤ 200	31.9514		PHYSIOLOGICAL	1.016	USG > 1,010	USG > 1,015	161.808	GFR > 140	158.04	161.808	2.882	0.08	0.04	4.73	0.473	2.11416				11.5
AA171	AA non DT	58	Age > 20	F	25.0593	IMC [25; 30[	13	6	A	G	NEG	0	0	UGCR<0,020	3.16016	UACR < 30	25.8892	UPCR ≤ 200	12.2065		PHYSIOLOGICAL	1.019	USG > 1,010	USG > 1,015	41.7561	GFR < 60	45.6543	41.7561	2.3195	0.24	0.12	15.65	1.565	0.638978	0.76	Glu Se [0,60; 1,10]	GLY < 1,26	14.6
AA172	AA non DT	23	Age > 20	M	19.9744	IMC [18,5; 25[	12	8	A	G	NEG	0	0	UGCR<0,020	14.6388	UACR < 30	47.3004	UPCR ≤ 200	30.9486		PHYSIOLOGICAL	1.004	USG ≤ 1,010	USG ≤ 1,015	150.551	GFR > 140	100.308	150.551	0.526			7.37	0.737	1.35685				15.8
AA173	AA non DT	31	Age > 20	M	21.6788	IMC [18,5; 25[	12	8	A	G	NEG	0	0	UGCR<0,020	2.44166	UACR < 30	17.4971	UPCR ≤ 200	13.9547		PHYSIOLOGICAL	1.024	USG > 1,010	USG > 1,015	90.668	GFR [90; 140]	62.914	90.668	3.428	0.13	0.065	12.21	1.221	0.819001	0.8	Glu Se [0,60; 1,10]	GLY < 1,26	17.9
AA174	AA non DT	19	Age ≤ 20	F	21.7555	IMC [18,5; 25[	12	7	A	G	NEG	0	0	UGCR<0,020	11.612	UACR < 30	48.7933	UPCR ≤ 200	23.7984		PHYSIOLOGICAL	1.017	USG > 1,010	USG > 1,015	79.4039	GFR [60; 90[	79.4039	118.742	2.196	0.08	0.04	8.27	0.827	1.20919	0.84	Glu Se [0,60; 1,10]	GLY < 1,26	12.2
AA175	AA non DT	24	Age > 20	M	20.2216	IMC [18,5; 25[			A		NEG	0	0	UGCR<0,020	2.26454	UACR < 30	12.8117	UPCR ≤ 200	17.6755		PHYSIOLOGICAL	1.027	USG > 1,010	USG > 1,015	69.1034	GFR [60; 90[	49.2902	69.1034	5.8025	0.25	0.125	15.92	1.592	0.628141	0.81	Glu Se [0,60; 1,10]	GLY < 1,26	14.9
AA176	AA non DT	28	Age > 20	F	22.9481	IMC [18,5; 25[	10	7	A	G	NEG	0	0	UGCR<0,020	3.85394	UACR < 30	41.5559	UPCR ≤ 200	9.27412		PHYSIOLOGICAL	1.02	USG > 1,010	USG > 1,015	68.3734	GFR [60; 90[	55.6667	68.3734	2.5195	0.1	0.05	12.39	1.239	0.807103	0.86	Glu Se [0,60; 1,10]	GLY < 1,26	13.4
AA177	AA non DT	27	Age > 20	F	19.2526	IMC [18,5; 25[	13	7	A		NEG	0	0	UGCR<0,020	2.99675	UACR < 30	22.6333	UPCR ≤ 200	13.2405		PHYSIOLOGICAL	1.026	USG > 1,010	USG > 1,015	167.457	GFR > 140	191.943	167.457	5.3925	0.08	0.04	3.83	0.383	2.61097	0.81	Glu Se [0,60; 1,10]	GLY < 1,26	12.1
AA178	AA non DT	29	Age > 20	M	17.5556	IMC < 18,5	12	8	A	GA	NEG	0	0	UGCR<0,020	10.5426	UACR < 30	56.2285	UPCR ≤ 200	18.7495		PHYSIOLOGICAL	1.02	USG > 1,010	USG > 1,015	138.984	GFR [90; 140]	90.4715	138.984	2.267	0.15	0.075	8.08	0.808	1.23762	0.9	Glu Se [0,60; 1,10]	GLY < 1,26	18.2
AA179	AA non DT	28	Age > 20	F	22.2291	IMC [18,5; 25[	11	9	A	G	NEG	0	0	UGCR<0,020	3.40887	UACR < 30	22.2854	UPCR ≤ 200	15.2964		PHYSIOLOGICAL	1.026	USG > 1,010	USG > 1,015	141.17	GFR > 140	112.1	141.17	4.148	0.1	0.05	6.3	0.63	1.5873	0.78	Glu Se [0,60; 1,10]	GLY < 1,26	13.3
AA18	AA non DT	25	Age > 20	F	26.3465	IMC [25; 30[			A		NEG	0.02	0.00457143	UGCR<0,020	2.90286	UACR < 30	19.8629	UPCR ≤ 200	14.6145		PHYSIOLOGICAL	1.025	USG > 1,010	USG > 1,015	130.215	GFR [90; 140]	90.9716	130.215	4.375	0.15	0.075	7.4	0.74	1.35135	0.77	Glu Se [0,60; 1,10]	GLY < 1,26	12.4
AA180	AA non DT	64	Age > 20	M	21.5349	IMC [18,5; 25[	10	7	A	G	NEG	0	0	UGCR<0,020	9.84547	UACR < 30	30.1783	UPCR ≤ 200	32.6243		PHYSIOLOGICAL	1.021	USG > 1,010	USG > 1,015					3.365						0.91	Glu Se [0,60; 1,10]	GLY < 1,26	13.4
AA181	AA non DT	30	Age > 20	F	21.3839	IMC [18,5; 25[	10	7	A	G	NEG	0	0	UGCR<0,020	12.7499	UACR < 30	39.309	UPCR ≤ 200	32.4352		PHYSIOLOGICAL	1.018	USG > 1,010	USG > 1,015					1.7655						0.91	Glu Se [0,60; 1,10]	GLY < 1,26	15.8
AA182	AA non DT	26	Age > 20	F	19.4674	IMC [18,5; 25[	10	6	A	G	NEG	0	0	UGCR<0,020	6.01221	UACR < 30	48.8274	UPCR ≤ 200	12.3132		PHYSIOLOGICAL	1.023	USG > 1,010	USG > 1,015					3.8505						0.78	Glu Se [0,60; 1,10]	GLY < 1,26	10.8
AA183	AA non DT	36	Age > 20	F	24.2424	IMC [18,5; 25[	11	8	A		NEG	0	0	UGCR<0,020	9.42625	UACR < 30	37.2364	UPCR ≤ 200	25.3146		PHYSIOLOGICAL	1.019	USG > 1,010	USG > 1,015					3.329						0.78	Glu Se [0,60; 1,10]	GLY < 1,26
AA184	AA non DT	26	Age > 20	F	21.8776	IMC [18,5; 25[	12	7	A		NEG	0	0	UGCR<0,020	4.93616	UACR < 30	32.3085	UPCR ≤ 200	15.2782		PHYSIOLOGICAL	1.019	USG > 1,010	USG > 1,015					2.976						0.93	Glu Se [0,60; 1,10]	GLY < 1,26
AA185	AA non DT			F					A		NEG	0	0	UGCR<0,020	3.70342	UACR < 30	17.0125	UPCR ≤ 200	21.7688		PHYSIOLOGICAL	1.027	USG > 1,010	USG > 1,015					6.4535						1	Glu Se [0,60; 1,10]	GLY < 1,26
AA19	AA non DT	25	Age > 20	F	19.2653	IMC [18,5; 25[			A	G	NEG	0.03	0.0127119	UGCR<0,020	6.48305	UACR < 30	70.9322	UPCR ≤ 200	9.13978		PHYSIOLOGICAL	1.023	USG > 1,010	USG > 1,015	128.119	GFR [90; 140]	96.3667	128.119	2.36	0.16	0.08	7.5	0.75	1.33333	0.87	Glu Se [0,60; 1,10]	GLY < 1,26	12.5
AA2	AA non DT	36	Age > 20	F	29.9836	IMC [25; 30[			A	G	NEG	0	0	UGCR<0,020	4.46667	UACR < 30	56.4667	UPCR ≤ 200	7.91027		PHYSIOLOGICAL	1.015	USG > 1,010	USG ≤ 1,015	73.826	GFR [60; 90[	66.2288	73.826	1.5	0.15	0.075	11.1	1.11	0.900901	0.93	Glu Se [0,60; 1,10]	GLY < 1,26	12.2
AA20	AA non DT	26	Age > 20	F	0	IMC < 18,5			A			0	0	UGCR<0,020	12.3577	UACR < 30	53.4959	UPCR ≤ 200	23.1003		PHYSIOLOGICAL				115.919	GFR [90; 140]	84.1296	115.919	1.23	0.2	0.1	8.1	0.81	1.23457	0.78	Glu Se [0,60; 1,10]	GLY < 1,26	13.8
AA22	AA non DT	30	Age > 20	F	23.2335	IMC [18,5; 25[			A		NEG	0.04	0.0200501	UGCR≥0,020	13.0326	UACR < 30	65.1629	UPCR ≤ 200	20		PHYSIOLOGICAL	1.013	USG > 1,010	USG ≤ 1,015	136.409	GFR [90; 140]	97.394	136.409	1.995	0.18	0.09	6.7	0.67	1.49254	0.81	Glu Se [0,60; 1,10]	GLY < 1,26	12.8
AA23	AA non DT	37	Age > 20	F	29.1363	IMC [25; 30[			A		NEG	0.04	0.025974	UGCR≥0,020	6.03896	UACR < 30	44.4805	UPCR ≤ 200	13.5766		PHYSIOLOGICAL	1.02	USG > 1,010	USG > 1,015	135.412	GFR [90; 140]	108.5	135.412	1.54	0.14	0.07	5.9	0.59	1.69492	0.75	Glu Se [0,60; 1,10]	GLY < 1,26	13.8
AA24	AA non DT	24	Age > 20	F	27.3437	IMC [25; 30[			A	G	NEG	0.01	0.00536769	UGCR<0,020	7.13902	UACR < 30	84.6484	UPCR ≤ 200	8.43373		PHYSIOLOGICAL	1.023	USG > 1,010	USG > 1,015	151.827	GFR > 140	120.145	151.827	1.863	0.18	0.09	5.5	0.55	1.81818	0.92	Glu Se [0,60; 1,10]	GLY < 1,26	13.7
AA25	AA non DT								A			0.01	0.00480769	UGCR<0,020	7.78846	UACR < 30	50.8173	UPCR ≤ 200	15.3264		PHYSIOLOGICAL								2.08	0.22	0.11	9.7	0.97	1.03093	0.85	Glu Se [0,60; 1,10]	GLY < 1,26	14
AA26	AA non DT	37	Age > 20	F	30.2344	IMC ≥ 30			A		NEG	0.01	0.0043956	UGCR<0,020	6.94505	UACR < 30	104.703	UPCR ≤ 200	6.63308		PHYSIOLOGICAL	1.023	USG > 1,010	USG > 1,015	129.233	GFR [90; 140]	97.1765	129.233	2.275	0.22	0.11	6.8	0.68	1.47059	0.89	Glu Se [0,60; 1,10]	GLY < 1,26	11.2
AA27	AA non DT	35	Age > 20	F	35.4188	IMC ≥ 30			A	G	NEG	0.02	0.00968523	UGCR<0,020	6.77966	UACR < 30	21.3075	UPCR ≤ 200	31.8182		PHYSIOLOGICAL	1.02	USG > 1,010	USG > 1,015	112.156	GFR [90; 140]	86.7823	112.156	2.065	0.18	0.09	7.9	0.79	1.26582	0.89	Glu Se [0,60; 1,10]	GLY < 1,26	12.7
AA28	AA non DT	41	Age > 20	M	25.963	IMC [25; 30[			A	G		0	0	UGCR<0,020	4.22111	UACR < 30	21.608	UPCR ≤ 200	19.5349		PHYSIOLOGICAL				82.9544	GFR [60; 90[	60.6177	82.9544	1.99	0.23	0.115	12.4	1.24	0.806452	0.89	Glu Se [0,60; 1,10]	GLY < 1,26	13.8
AA29	AA non DT	15	Age ≤ 20	F	17.3577	IMC < 18,5			A	G		0	0	UGCR<0,020	4.60938	UACR < 30	88.2031	UPCR ≤ 200	5.22586		PHYSIOLOGICAL				124.779	GFR [90; 140]	124.779	170.319	1.28	0.15	0.075	4.7	0.47	2.12766	0.92	Glu Se [0,60; 1,10]	GLY < 1,26	12.6
AA3	AA non DT	33	Age > 20	F	31.2213	IMC ≥ 30			A	G	NEG	0	0	UGCR<0,020	13.3813	UACR < 30	86.0432	UPCR ≤ 200	15.5518		PHYSIOLOGICAL	1.015	USG > 1,010	USG ≤ 1,015	86.5832	GFR [60; 90[	68.8333	86.5832	1.39	0.12	0.06	9.9	0.99	1.0101	0.83	Glu Se [0,60; 1,10]	GLY < 1,26	14.2
AA30	AA non DT	16	Age ≤ 20	F	18.8776	IMC [18,5; 25[			A	G		0	0	UGCR<0,020	4.31193	UACR < 30	42.9358	UPCR ≤ 200	10.0427		PHYSIOLOGICAL				82.6	GFR [60; 90[	82.6	148.353	1.09	0.28	0.14	7	0.7	1.42857	0.83	Glu Se [0,60; 1,10]	GLY < 1,26	14.2
AA31	AA non DT	10	Age ≤ 20	M	14.7161	IMC < 18,5			A	G		0	0	UGCR<0,020	4.34783	UACR < 30	63.9817	UPCR ≤ 200	6.79542		PHYSIOLOGICAL				110.133	GFR [90; 140]	110.133	183.32	2.185	0.18	0.09	5.7	0.57	1.75439	0.78	Glu Se [0,60; 1,10]	GLY < 1,26	13.1
AA32	AA non DT	23	Age > 20	M	19.7232	IMC [18,5; 25[			A	G		0	0	UGCR<0,020	2.59352	UACR < 30	25.187	UPCR ≤ 200	10.297		PHYSIOLOGICAL				125.114	GFR [90; 140]	71.6429	125.114	4.01	0.26	0.13	9.8	0.98	1.02041	0.73	Glu Se [0,60; 1,10]	GLY < 1,26	15.3
AA33	AA non DT	8	Age ≤ 20	F	13.2002	IMC < 18,5			A	G	NEG	0.01	0.0078125	UGCR<0,020	48.6719	UACR ≥ 30	108.828	UPCR ≤ 200	44.7236		PHYSIOLOGICAL	1.019	USG > 1,010	USG > 1,015	165.2	GFR > 140	165.2	200.978	1.28	0.19	0.095	3.3	0.33	3.0303	0.81	Glu Se [0,60; 1,10]	GLY < 1,26	13
AA34	AA non DT	40	Age > 20	M	27.5802	IMC [25; 30[			A	G	NEG	0.01	0.0128205	UGCR<0,020	16.5385	UACR < 30	167.308	UPCR ≤ 200	9.88506		PHYSIOLOGICAL	1.012	USG > 1,010	USG ≤ 1,015	124.214	GFR [90; 140]	77.9068	124.214	0.78	0.19	0.095	8.8	0.88	1.13636	0.82	Glu Se [0,60; 1,10]	GLY < 1,26	14.3
AA35	AA non DT								A																					0.17	0.085	8	0.8	1.25	0.82	Glu Se [0,60; 1,10]	GLY < 1,26
AA36	AA non DT	34	Age > 20	F	23.8498	IMC [18,5; 25[			A	G	NEG	0	0	UGCR<0,020	6.4	UACR < 30	78.1091	UPCR ≤ 200	8.19367		PHYSIOLOGICAL	1.015	USG > 1,010	USG ≤ 1,015	131.985	GFR [90; 140]	110.538	131.985	1.375	0.13	0.065	6.8	0.68	1.47059	0.87	Glu Se [0,60; 1,10]	GLY < 1,26	12.9
AA37	AA non DT	54	Age > 20	F	0	IMC < 18,5			A			0.03	0.0128755	UGCR<0,020	10.9442	UACR < 30	50.4721	UPCR ≤ 200	21.6837		PHYSIOLOGICAL				116.401	GFR [90; 140]	101.026	116.401	2.33	0.16	0.08	6.5	0.65	1.53846	0.83	Glu Se [0,60; 1,10]	GLY < 1,26	13.7
AA38	AA non DT								A			0	0	UGCR<0,020	9.32735	UACR < 30	235.157	UPCR > 200	3.96644		PATHOLOGICAL								1.115			7	0.7	1.42857	0.8	Glu Se [0,60; 1,10]	GLY < 1,26	13.3
AA38(1)	AA non DT	69	Age > 20	F	27.3437	IMC [25; 30[			A	G	NEG	0.01	0.0106383	UGCR<0,020	7.55319	UACR < 30	62.8723	UPCR ≤ 200	12.0135		PHYSIOLOGICAL	1.01	USG ≤ 1,010	USG ≤ 1,015	98.8132	GFR [90; 140]	91.7778	98.8132	0.94	0.11	0.055	7.2	0.72	1.38889	0.9	Glu Se [0,60; 1,10]	GLY < 1,26	12.2
AA39	AA non DT			M					A			0	0	UGCR<0,020	25.4206	UACR < 30	95.3271	UPCR ≤ 200	26.6667		PHYSIOLOGICAL								0.535			2.4	0.24	4.16667	0.89	Glu Se [0,60; 1,10]	GLY < 1,26
AA39(3)	AA non DT	54	Age > 20	F	23.6713	IMC [18,5; 25[			A	G	NEG	0.03	0.0147059	UGCR<0,020	4.70588	UACR < 30	59.3627	UPCR ≤ 200	7.92733		PHYSIOLOGICAL	1.017	USG > 1,010	USG > 1,015	96.6619	GFR [90; 140]	91.8925	96.6619	2.04	0.14	0.07	8	0.8	1.25	0.86	Glu Se [0,60; 1,10]	GLY < 1,26	13.6
AA4	AA non DT	39	Age > 20	M	28.8592	IMC [25; 30[			A	G	NEG	0	0	UGCR<0,020	29.0789	UACR < 30	309.211	UPCR > 200	9.40426		PATHOLOGICAL	1.007	USG ≤ 1,010	USG ≤ 1,015	87.5301	GFR [60; 90[	64.7033	87.5301	0.76	0.18	0.09	12	1.2	0.833333	0.84	Glu Se [0,60; 1,10]	GLY < 1,26	15.6
AA40	AA non DT	38	Age > 20	M	22.2291	IMC [18,5; 25[			A	G		0	0	UGCR<0,020	4.46316	UACR < 30	49.8947	UPCR ≤ 200	8.94515		PHYSIOLOGICAL				131.003	GFR [90; 140]	88.2788	131.003	2.375			8	0.8	1.25	0.97	Glu Se [0,60; 1,10]	GLY < 1,26	15.2
AA40(4)	AA non DT	36	Age > 20	F	23.8751	IMC [18,5; 25[			A		NEG	0.04	0.0154739	UGCR<0,020	15.6286	UACR < 30	47.1567	UPCR ≤ 200	33.1419		PHYSIOLOGICAL	1.021	USG > 1,010	USG > 1,015	106.464	GFR [90; 140]	83.1037	106.464	2.585	0.16	0.08	8.2	0.82	1.21951	0.8	Glu Se [0,60; 1,10]	GLY < 1,26	13.1
AA41(5)	AA non DT	19	Age ≤ 20	F	34.1311	IMC ≥ 30			A	G	NEG	0.03	0.0106383	UGCR<0,020	5.35461	UACR < 30	51.5603	UPCR ≤ 200	10.3851		PHYSIOLOGICAL	1.025	USG > 1,010	USG > 1,015	83.1364	GFR [60; 90[	83.1364	129.449	2.82	0.16	0.08	7.7	0.77	1.2987	0.83	Glu Se [0,60; 1,10]	GLY < 1,26	13.8
AA42	AA non DT	38	Age > 20	F	28.764	IMC [25; 30[			A	G	NEG	0.03	0.00735294	UGCR<0,020	5.07353	UACR < 30	47.6225	UPCR ≤ 200	10.6536		PHYSIOLOGICAL				130.913	GFR [90; 140]	100.669	130.913	4.08	0.12	0.06	6.4	0.64	1.5625	0.87	Glu Se [0,60; 1,10]	GLY < 1,26	12.4
AA42(6)	AA non DT	18	Age ≤ 20	F	22.0386	IMC [18,5; 25[			A		NEG	0.01	0.00724638	UGCR<0,020	6.52174	UACR < 30	45.1449	UPCR ≤ 200	14.4462		PHYSIOLOGICAL	1.014	USG > 1,010	USG ≤ 1,015	106.477	GFR [90; 140]	106.477	150.66	1.38	0.12	0.06	6.4	0.64	1.5625	0.8	Glu Se [0,60; 1,10]	GLY < 1,26	12.3
AA43(7)	AA non DT	31	Age > 20	F	32.912	IMC ≥ 30			A	G	NEG	0.04	0.0129032	UGCR<0,020	5.06452	UACR < 30	44.7419	UPCR ≤ 200	11.3194		PHYSIOLOGICAL	1.02	USG > 1,010	USG > 1,015	107.104	GFR [90; 140]	83.0917	107.104	3.1	0.11	0.055	8.4	0.84	1.19048	0.95	Glu Se [0,60; 1,10]	GLY < 1,26	11.7
AA44	AA non DT	13	Age ≤ 20	F	17.4044	IMC < 18,5			A	G	NEG	0.02	0.00750469	UGCR<0,020	4.65291	UACR < 30	55.3846	UPCR ≤ 200	8.40108		PHYSIOLOGICAL	1.016	USG > 1,010	USG > 1,015	121.606	GFR [90; 140]	121.606	165.017	2.665	0.12	0.06	5.4	0.54	1.85185	0.89	Glu Se [0,60; 1,10]	GLY < 1,26	8
AA45	AA non DT	22	Age > 20	F	27.5482	IMC [25; 30[			A	G	NEG	0.1	0.0519481	UGCR≥0,020								1.014	USG > 1,010	USG ≤ 1,015	142.905	GFR > 140	98.7609	142.905	1.925	0.12	0.06	6.9	0.69	1.44928	0.75	Glu Se [0,60; 1,10]	GLY < 1,26	10.8
AA46	AA non DT	31	Age > 20	F	25.0995	IMC [25; 30[			A		NEG	0.13	0.0265306	UGCR≥0,020	8.46939	UACR < 30	69.102	UPCR ≤ 200	12.2563		PHYSIOLOGICAL	1.03	USG > 1,010	USG > 1,015	124.841	GFR [90; 140]	93.2041	124.841	4.9	0.1	0.05	7.4	0.74	1.35135	1.02	Glu Se [0,60; 1,10]	GLY < 1,26	12.5
AA47	AA non DT	36	Age > 20	F	49.6094	IMC ≥ 30			A	G	NEG	0.14	0.0365059	UGCR≥0,020	20.2347	UACR < 30	530.274	UPCR > 200	3.81589		PATHOLOGICAL				134.159	GFR [90; 140]	106.581	134.159	3.835	0.18	0.09	6.2	0.62	1.6129	1.1	Glu Se [0,60; 1,10]	GLY < 1,26	12.7
AA48	AA non DT	46	Age > 20	F	25.7812	IMC [25; 30[			A	G	NEG	0.03	0.0363636	UGCR≥0,020	10.4242	UACR < 30	112.606	UPCR ≤ 200	9.25727		PHYSIOLOGICAL	1.01	USG ≤ 1,010	USG ≤ 1,015	83.0671	GFR [60; 90[	69.5579	83.0671	0.825	0.13	0.065	9.5	0.95	1.05263	0.91	Glu Se [0,60; 1,10]	GLY < 1,26	12.5
AA5	AA non DT	13	Age ≤ 20	F					A	G	NEG	0	0	UGCR<0,020	2.89575	UACR < 30	126.718	UPCR ≤ 200	2.28519		PHYSIOLOGICAL							144.017	2.59	0.13	0.065	7.3	0.73	1.36986	0.9	Glu Se [0,60; 1,10]	GLY < 1,26	13.5
AA50	AA non DT	50	Age > 20	M	17.5056	IMC < 18,5			A	G	NEG	0.06	0.0442804	UGCR≥0,020	4.87085	UACR < 30	122.509	UPCR ≤ 200	3.9759		PHYSIOLOGICAL	1.015	USG > 1,010	USG ≤ 1,015	129.517	GFR [90; 140]	107.257	129.517	1.355	0.16	0.08	6.7	0.67	1.49254	0.77	Glu Se [0,60; 1,10]	GLY < 1,26	15.1
AA51	AA non DT	39	Age > 20	M	26.6436	IMC [25; 30[			A	GA	NEG	0.05	0.00564334	UGCR<0,020	3.23928	UACR < 30	23.2731	UPCR ≤ 200	13.9185		PHYSIOLOGICAL	1.029	USG > 1,010	USG > 1,015	98.3193	GFR [90; 140]	64.4128	98.3193	8.86	0.12	0.06	10.9	1.09	0.917431	0.77	Glu Se [0,60; 1,10]	GLY < 1,26	14.3
AA52	AA non DT	32	Age > 20	F	31.2213	IMC ≥ 30			A	G	NEG	0.07	0.0169697	UGCR<0,020	11.8545	UACR < 30	67.297	UPCR ≤ 200	17.6153		PHYSIOLOGICAL	1.018	USG > 1,010	USG > 1,015	141.853	GFR > 140	119.553	141.853	4.125	0.14	0.07	5.7	0.57	1.75439	0.8	Glu Se [0,60; 1,10]	GLY < 1,26	9.8
AA53	AA non DT			F	31.8168	IMC ≥ 30	16	9	A	G	NEG	0.01	0.0116959	UGCR<0,020	7.95322	UACR < 30	84.9123	UPCR ≤ 200	9.36639		PHYSIOLOGICAL	1.017	USG > 1,010	USG > 1,015			82.6		0.855	0.33	0.165	8.1	0.81	1.23457	0.98	Glu Se [0,60; 1,10]	GLY < 1,26	12.9
AA54	AA non DT	32	Age > 20	F	26.7299	IMC [25; 30[			A		NEG	0	0	UGCR<0,020	14.2623	UACR < 30	88.5246	UPCR ≤ 200	16.1111		PHYSIOLOGICAL	1.015	USG > 1,010	USG ≤ 1,015	135.173	GFR [90; 140]	108.256	135.173	1.22	0.13	0.065	6.6	0.66	1.51515	0.75	Glu Se [0,60; 1,10]	GLY < 1,26	11.1
AA55	AA non DT	53	Age > 20	F	33.4622	IMC ≥ 30			A	G	NEG	0	0	UGCR<0,020	26.0714	UACR < 30	57.1429	UPCR ≤ 200	45.625		PHYSIOLOGICAL	1.011	USG > 1,010	USG ≤ 1,015	123.112	GFR [90; 140]	120.95	123.112	1.12	0.15	0.075	5.6	0.56	1.78571	0.93	Glu Se [0,60; 1,10]	GLY < 1,26	11.8
AA56	AA non DT	52	Age > 20	F	28.0402	IMC [25; 30[			A	G	NEG	0	0	UGCR<0,020	8.44221	UACR < 30	66.7337	UPCR ≤ 200	12.6506		PHYSIOLOGICAL	1.018	USG > 1,010	USG > 1,015	34.8928	GFR < 60	35.808	34.8928	0.995	0.2	0.1	18.8	1.88	0.531915	0.8	Glu Se [0,60; 1,10]	GLY < 1,26	13.9
AA57	AA non DT	61	Age > 20	M	19.8177	IMC [18,5; 25[			A	G	NEG	0.03	0.0149626	UGCR<0,020	4.88778	UACR < 30	49.2768	UPCR ≤ 200	9.91903		PHYSIOLOGICAL	1.02	USG > 1,010	USG > 1,015	99.4725	GFR [90; 140]	75.6442	99.4725	2.005	0.3	0.15	9.5	0.95	1.05263	0.84	Glu Se [0,60; 1,10]	GLY < 1,26	12.6
AA58	AA non DT	52	Age > 20	M	21.551	IMC [18,5; 25[			A		NEG	0.02	0.00498132	UGCR<0,020	3.43711	UACR < 30	20.0249	UPCR ≤ 200	17.1642		PHYSIOLOGICAL	1.03	USG > 1,010	USG > 1,015	72.5221	GFR [60; 90[	55.5962	72.5221	4.015	0.34	0.17	13	1.3	0.769231	0.95	Glu Se [0,60; 1,10]	GLY < 1,26	14.3
AA59	AA non DT	59	Age > 20	F	14.0966	IMC < 18,5			A	G	NEG	0.01	0.0124224	UGCR<0,020	18.3851	UACR < 30	125.963	UPCR ≤ 200	14.5957		PHYSIOLOGICAL	1.02	USG > 1,010	USG > 1,015	153.896	GFR > 140	186.676	153.896	0.805	0.13	0.065	2.5	0.25	4	0.78	Glu Se [0,60; 1,10]	GLY < 1,26	14.3
AA6	AA non DT	45	Age > 20	F					A	G	NEG	0	0	UGCR<0,020	3.33333	UACR < 30	39.2308	UPCR ≤ 200	8.49673		PHYSIOLOGICAL				91.7631	GFR [90; 140]		91.7631	1.95	0.16	0.08	8.8	0.88	1.13636	0.93	Glu Se [0,60; 1,10]	GLY < 1,26	12.7
AA61	AA non DT	43	Age > 20	M	26.2346	IMC [25; 30[	13	7	A	G	NEG	0.01	0.00666667	UGCR<0,020	26.8	UACR < 30	30.8	UPCR ≤ 200	87.013	PHYSIOLOGICAL		1.012	USG > 1,010	USG ≤ 1,015	110.072	GFR [90; 140]	76.6392	110.072	1.5	0.17	0.085	9.7	0.97	1.03093	0.96	Glu Se [0,60; 1,10]	GLY < 1,26	12.5
AA62	AA non DT	27	Age > 20	F	17.1314	IMC < 18,5			A	G	NEG	0	0	UGCR<0,020	7.93003	UACR < 30	136.676	UPCR ≤ 200	5.80205		PHYSIOLOGICAL	1.019	USG > 1,010	USG > 1,015	142.915	GFR > 140	122.568	142.915	1.715	0.15	0.075	6.2	0.62	1.6129	0.73	Glu Se [0,60; 1,10]	GLY < 1,26	11.5
AA63	AA non DT	60	Age > 20	F	27.6817	IMC [25; 30[	13	8	A	G	NEG	0	0	UGCR<0,020	23.494	UACR < 30	159.398	UPCR ≤ 200	14.7392		PHYSIOLOGICAL	1.017	USG > 1,010	USG > 1,015	103.521	GFR [90; 140]	96.1781	103.521	1.66	0.22	0.11	7.3	0.73	1.36986	0.94	Glu Se [0,60; 1,10]	GLY < 1,26	12.9
AA64	AA non DT	28	Age > 20	F	20.5714	IMC [18,5; 25[	11	7	A	G	NEG	0.01	0.0118343	UGCR<0,020	32.426	UACR ≥ 30	93.0178	UPCR ≤ 200	34.8601		PHYSIOLOGICAL	1.014	USG > 1,010	USG ≤ 1,015	141.915	GFR > 140	116.573	141.915	0.845	0.14	0.07	6.2	0.62	1.6129	0.72	Glu Se [0,60; 1,10]	GLY < 1,26	13.1
AA65	AA non DT	9	Age ≤ 20	M	13.5164	IMC < 18,5			A	G	NEG	0.01	0.0111732	UGCR<0,020	4.46927	UACR < 30	77.3184	UPCR ≤ 200	5.78035		PHYSIOLOGICAL	1.016	USG > 1,010	USG > 1,015	151.805	GFR > 140	151.805	220.492	0.895	0.14	0.07	3.7	0.37	2.7027	0.85	Glu Se [0,60; 1,10]	GLY < 1,26	11
AA67	AA non DT	71	Age > 20	F	26.6436	IMC [25; 30[	13	6	A		NEG	0	0	UGCR<0,020	48.4848	UACR ≥ 30	127.879	UPCR ≤ 200	37.9147		PHYSIOLOGICAL	1.011	USG > 1,010	USG ≤ 1,015	114.927	GFR [90; 140]	149.383	114.927	0.99	0.12	0.06	4.7	0.47	2.12766	0.83	Glu Se [0,60; 1,10]	GLY < 1,26	13
AA68	AA non DT	77	Age > 20	F	18.2868	IMC < 18,5	15	7	A	G	NEG	0	0	UGCR<0,020	10.0958	UACR < 30	98.7859	UPCR ≤ 200	10.2199		PHYSIOLOGICAL	1.011	USG > 1,010	USG ≤ 1,015	88.9149	GFR [60; 90[	91.9613	88.9149	1.565	0.13	0.065	7.5	0.75	1.33333	0.88	Glu Se [0,60; 1,10]	GLY < 1,26	12.3
AA69	AA non DT	32	Age > 20	M	22.1453	IMC [18,5; 25[	11	7	A	G	NEG	0.09	0.0202703	UGCR≥0,020	13.3784	UACR < 30	67.6126	UPCR ≤ 200	19.7868		PHYSIOLOGICAL	1.02	USG > 1,010	USG > 1,015	160.599	GFR > 140	130.019	160.599	4.44	0.14	0.07	5.4	0.54	1.85185	0.71	Glu Se [0,60; 1,10]	GLY < 1,26	16.3
AA7	AA non DT	59	Age > 20	M					A	G	NEG	0	0	UGCR<0,020	2.57002	UACR < 30	129.522	UPCR ≤ 200	1.98423		PHYSIOLOGICAL				79.2397	GFR [60; 90[		79.2397	3.035	0.42	0.21	11.6	1.16	0.862069	0.82	Glu Se [0,60; 1,10]	GLY < 1,26	12.7
AA70	AA non DT	52	Age > 20	F	31.8047	IMC ≥ 30	11	7	A	G	NEG	0	0	UGCR<0,020	7.39336	UACR < 30	203.602	UPCR > 200	3.63128		PATHOLOGICAL	1.01	USG ≤ 1,010	USG ≤ 1,015	121.87	GFR [90; 140]	119.7	121.87	1.055	0.15	0.075	5.9	0.59	1.69492	0.85	Glu Se [0,60; 1,10]	GLY < 1,26	11.9
AA72	AA non DT	25	Age > 20	F	18.1252	IMC < 18,5	10	7	A		NEG	0.01	0.00246914	UGCR<0,020	5.03704	UACR < 30	32.4444	UPCR ≤ 200	15.5251		PHYSIOLOGICAL	1.02	USG > 1,010	USG > 1,015	151.677	GFR > 140	130.783	151.677	4.05	0.13	0.065	5.4	0.54	1.85185	0.84	Glu Se [0,60; 1,10]	GLY < 1,26	9.6
AA73	AA non DT	13	Age ≤ 20	F	14.4798	IMC < 18,5			A	G	NEG	0.02	0.0136519	UGCR<0,020	12.9693	UACR < 30	51.058	UPCR ≤ 200	25.4011		PHYSIOLOGICAL	1.02	USG > 1,010	USG > 1,015					1.465						0.7	Glu Se [0,60; 1,10]	GLY < 1,26	12.3
AA74	AA non DT	51	Age > 20	F	37.8776	IMC ≥ 30	12	7	A	G	NEG	0.02	0.00518135	UGCR<0,020	5.33679	UACR < 30	34.4041	UPCR ≤ 200	15.512		PHYSIOLOGICAL	1.02	USG > 1,010	USG > 1,015	116.567	GFR [90; 140]	104.746	116.567	3.86	0.16	0.08	6.9	0.69	1.44928	0.7	Glu Se [0,60; 1,10]	GLY < 1,26	14
AA75	AA non DT	25	Age > 20	F	16.056	IMC < 18,5	11	6	A	G	NEG	0.01	0.00740741	UGCR<0,020	6.96296	UACR < 30	46.2222	UPCR ≤ 200	15.0641		PHYSIOLOGICAL	1.017	USG > 1,010	USG > 1,015	147.322	GFR > 140	120.4	147.322	1.35	0.14	0.07	5.9	0.59	1.69492	0.8	Glu Se [0,60; 1,10]	GLY < 1,26	11.5
AA76	AA non DT	35	Age > 20	F	28.2682	IMC [25; 30[	9	7	A	G	NEG	0.01	0.011976	UGCR<0,020	26.5868	UACR < 30	297.485	UPCR > 200	8.9372		PATHOLOGICAL				149.046	GFR > 140	127.491	149.046	0.835	0.15	0.075	4.6	0.46	2.17391	0.7	Glu Se [0,60; 1,10]	GLY < 1,26	11.7
AA77	AA non DT	15	Age ≤ 20	M	18.2563	IMC < 18,5			A		NEG	0.01	0.00787402	UGCR<0,020	5.03937	UACR < 30	44.8819	UPCR ≤ 200	11.2281		PHYSIOLOGICAL	1.02	USG > 1,010	USG > 1,015	102.922	GFR [90; 140]	102.922	169.86	1.27	0.2	0.1	6.3	0.63	1.5873	0.82	Glu Se [0,60; 1,10]	GLY < 1,26	12.9
AA78	AA non DT	27	Age > 20	F	19.6072	IMC [18,5; 25[	9	7	A	G	NEG	0.01	0.00492611	UGCR<0,020	3.94089	UACR < 30	35.1724	UPCR ≤ 200	11.2045		PHYSIOLOGICAL	1.021	USG > 1,010	USG > 1,015	143.682	GFR > 140	114.421	143.682	2.03	0.16	0.08	6.1	0.61	1.63934	0.74	Glu Se [0,60; 1,10]	GLY < 1,26	11.2
AA79	AA non DT	27	Age > 20	F	34.7078	IMC ≥ 30	12	8	A		NEG	0.01	0.00355872	UGCR<0,020	3.0605	UACR < 30	64.0569	UPCR ≤ 200	4.77778		PHYSIOLOGICAL	1.023	USG > 1,010	USG > 1,015	110.156	GFR [90; 140]	72.275	110.156	2.81	0.21	0.105	8.4	0.84	1.19048	0.76	Glu Se [0,60; 1,10]	GLY < 1,26	12.7
AA8	AA non DT			F					A	G	NEG	0	0	UGCR<0,020	15.1515	UACR < 30	258.788	UPCR > 200	5.8548		PATHOLOGICAL								0.495	0.12	0.06	5.5	0.55	1.81818	0.79	Glu Se [0,60; 1,10]	GLY < 1,26	12.6
AA80	AA non DT	43	Age > 20	M	23.5479	IMC [18,5; 25[	12	8	A	G	NEG	0.04	0.00468384	UGCR<0,020	6.06557	UACR < 30	17.6347	UPCR ≤ 200	34.3958		PHYSIOLOGICAL	1.035	USG > 1,010	USG > 1,015	106.092	GFR [90; 140]	75.166	106.092	8.54	0.27	0.135	10	1	1	0.8	Glu Se [0,60; 1,10]	GLY < 1,26	13.8
AA81	AA non DT	32	Age > 20	F	26.1224	IMC [25; 30[	12	6	A	G	NEG	0.02	0.0104167	UGCR<0,020	6.25	UACR < 30	35	UPCR ≤ 200	17.8571		PHYSIOLOGICAL	1.023	USG > 1,010	USG > 1,015	142.681	GFR > 140	129.063	142.681	1.92	0.21	0.105	5.6	0.56	1.78571	0.77	Glu Se [0,60; 1,10]	GLY < 1,26	11.5
AA82	AA non DT	43	Age > 20	F	38.3032	IMC ≥ 30	12	5	A	G	NEG	0	0	UGCR<0,020	6.74157	UACR < 30	52.5843	UPCR ≤ 200	12.8205		PHYSIOLOGICAL	1.018	USG > 1,010	USG > 1,015	116.652	GFR [90; 140]	100.138	116.652	1.78	0.23	0.115	7.3	0.73	1.36986	0.98	Glu Se [0,60; 1,10]	GLY < 1,26	14.7
AA83	AA non DT	5	Age ≤ 20	F	12.6984	IMC < 18,5			A	G	NEG	0.02	0.0212766	UGCR≥0,020	20.4255	UACR < 30	95.9574	UPCR ≤ 200	21.286		PHYSIOLOGICAL	1.016	USG > 1,010	USG > 1,015	20.4552	GFR < 60	20.4552	41.9796	0.94	0.13	0.065	21.2	2.12	0.471698	1.09	Glu Se [0,60; 1,10]	GLY < 1,26	11.4
AA84	AA non DT	26	Age > 20	F	23.1473	IMC [18,5; 25[	11	7	A	G	NEG	0.03	0.0125	UGCR<0,020	4.83333	UACR < 30	30.9167	UPCR ≤ 200	15.6334		PHYSIOLOGICAL	1.021	USG > 1,010	USG > 1,015	127.222	GFR [90; 140]	88.6573	127.222	2.4	0.19	0.095	7.5	0.75	1.33333	0.89	Glu Se [0,60; 1,10]	GLY < 1,26	14
AA85	AA non DT	25	Age > 20	F	27.6817	IMC [25; 30[	11	6	A	G	NEG	0.02	0.00638978	UGCR<0,020	2.61981	UACR < 30	25.5591	UPCR ≤ 200	10.25		PHYSIOLOGICAL	1.02	USG > 1,010	USG > 1,015	118.502	GFR [90; 140]	87.7625	118.502	3.13	0.18	0.09	8	0.8	1.25	0.98	Glu Se [0,60; 1,10]	GLY < 1,26	12
AA86	AA non DT	8	Age ≤ 20	M	10.5628	IMC < 18,5			A	G	NEG	0.02	0.010989	UGCR<0,020	6.15385	UACR < 30	67.033	UPCR ≤ 200	9.18033		PHYSIOLOGICAL	1.029	USG > 1,010	USG > 1,015	142.032	GFR > 140	142.032	212.873	1.82	0.28	0.14	4.1	0.41	2.43902	0.78	Glu Se [0,60; 1,10]	GLY < 1,26
AA87	AA non DT	17	Age ≤ 20	F	15.427	IMC < 18,5	11	7	A	G	NEG	0.03	0.00636267	UGCR<0,020	14.4221	UACR < 30	40.4666	UPCR ≤ 200	35.6394		PHYSIOLOGICAL	1.026	USG > 1,010	USG > 1,015	131.048	GFR [90; 140]	131.048	162.449	4.715	0.15	0.075	5.2	0.52	1.92308	0.7	Glu Se [0,60; 1,10]	GLY < 1,26	7.4
AA88	AA non DT	15	Age ≤ 20	F	16.2177	IMC < 18,5			A	G	NEG		0	UGCR<0,020	139.07	UACR ≥ 30	401.628	UPCR > 200	34.6265		PATHOLOGICAL	1.025	USG > 1,010	USG > 1,015	131.334	GFR [90; 140]	131.334	166.887	2.15	0.19	0.095	5	0.5	2	0.82	Glu Se [0,60; 1,10]	GLY < 1,26	10.4
AA90	AA non DT	38	Age > 20	M	21.0526	IMC [18,5; 25[			A	G	NEG	0.03	0.00920245	UGCR<0,020	3.80368	UACR < 30	43.2515	UPCR ≤ 200	8.79433		PHYSIOLOGICAL	1.026	USG > 1,010	USG > 1,015	80.0167	GFR [60; 90[	60.3615	80.0167	3.26	0.21	0.105	13	1.3	0.769231	0.88	Glu Se [0,60; 1,10]	GLY < 1,26	15.4
AA91	AA non DT	15	Age ≤ 20	M	15.8222	IMC < 18,5			A	G	NEG	0.02	0.00728597	UGCR<0,020	14.1348	UACR < 30	41.3843	UPCR ≤ 200	34.1549		PHYSIOLOGICAL	1.028	USG > 1,010	USG > 1,015	119.395	GFR [90; 140]	119.395	179.61	2.745	0.18	0.09	5.5	0.55	1.81818	0.95	Glu Se [0,60; 1,10]	GLY < 1,26	11.3
AA92	AA non DT	4	Age ≤ 20	M	13.5808	IMC < 18,5			A	G	NEG	0.01	0.0111732	UGCR<0,020	33.0726	UACR ≥ 30	56.7598	UPCR ≤ 200	58.2677		PHYSIOLOGICAL	1.026	USG > 1,010	USG > 1,015	168.791	GFR > 140	168.791	277.657	0.895	0.3	0.15	2.3	0.23	4.34783	0.76	Glu Se [0,60; 1,10]	GLY < 1,26	13
AA93	AA non DT	47	Age > 20	M	27.1549	IMC [25; 30[	15	8	A	G	NEG	0.02	0.00898876	UGCR<0,020	5.8427	UACR < 30	41.2584	UPCR ≤ 200	14.1612		PHYSIOLOGICAL	1.02	USG > 1,010	USG > 1,015	118.81	GFR [90; 140]	89.7207	118.81	2.225	0.16	0.08	8.7	0.87	1.14943	0.85	Glu Se [0,60; 1,10]	GLY < 1,26	12.9
AA94	AA non DT	22	Age > 20	F	30.4577	IMC ≥ 30	14	9	A	G	NEG	0	0	UGCR<0,020	14.4304	UACR < 30	86.5823	UPCR ≤ 200	16.6667		PHYSIOLOGICAL	1.02	USG > 1,010	USG > 1,015	37.4677	GFR < 60	31.1218	37.4677	1.58	0.18	0.09	21.1	2.11	0.473934	0.8	Glu Se [0,60; 1,10]	GLY < 1,26	13.6
AA95	AA non DT	28	Age > 20	F	19.7777	IMC [18,5; 25[	11	6	A	G	NEG	0.01	0.00369686	UGCR<0,020	5.98891	UACR < 30	35.4159	UPCR ≤ 200	16.9102		PHYSIOLOGICAL	1.021	USG > 1,010	USG > 1,015	134.041	GFR [90; 140]	92.4887	134.041	2.705	0.14	0.07	7.1	0.71	1.40845	0.71	Glu Se [0,60; 1,10]	GLY < 1,26	14
AA97	AA non DT			F					A	G	NEG	0.03	0.00692841	UGCR<0,020	5.95843	UACR < 30	69.9769	UPCR ≤ 200	8.51485		PHYSIOLOGICAL	1.025	USG > 1,010	USG > 1,015					4.33	0.14	0.07	8.6	0.86	1.16279	0.85	Glu Se [0,60; 1,10]	GLY < 1,26	14.3
AA98	AA non DT	23	Age > 20	F	28.0102	IMC [25; 30[	13	8	A	G	NEG	0	0	UGCR<0,020	4.7831	UACR < 30	21.4585	UPCR ≤ 200	22.29		PHYSIOLOGICAL	1.02	USG > 1,010	USG > 1,015	103.949	GFR [90; 140]	77.3803	103.949	2.674	0.11	0.055	9.02	0.902	1.10865	0.84	Glu Se [0,60; 1,10]	GLY < 1,26	13.6
AA99	AA non DT	11	Age ≤ 20	M	16.2324	IMC < 18,5			A	G	NEG	0	0	UGCR<0,020	37.2368	UACR ≥ 30	168.168	UPCR ≤ 200	22.1425		PHYSIOLOGICAL	1.021	USG > 1,010	USG > 1,015	84.5812	GFR [60; 90[	84.5812	185.844	1.567	0.16	0.08	5.42	0.542	1.84502	0.94	Glu Se [0,60; 1,10]	GLY < 1,26	12.7
AAA128	AA non DT	70	Age > 20	F	33.4977	IMC ≥ 30	13	8	A	G	NEG	0	0	UGCR<0,020	10.7097	UACR < 30	52.2795	UPCR ≤ 200	20.4855		PHYSIOLOGICAL	1.017	USG > 1,010	USG > 1,015	102.051	GFR [90; 140]	97.7054	102.051	2.7265	0.18	0.09	6.89	0.689	1.45138	0.98	Glu Se [0,60; 1,10]	GLY < 1,26	13.8
SS1	SS	11	Age ≤ 20	F			11	7	T		NEG	0.5	0.724638	UGCR≥0,020	25.3623	UACR < 30	656.522	UPCR > 200	3.8		PATHOLOGICAL	1.012	USG > 1,010	USG ≤ 1,015				118.139	0.69			8.7	0.87	1.14943	0.9	Glu Se [0,60; 1,10]	GLY < 1,26	10.3
SS2	SS	8	Age ≤ 20	M	14.4873	IMC < 18,5	12	8	T	G	NEG	0.5	0.719424	UGCR≥0,020	54.1007	UACR ≥ 30	250.504	UPCR > 200	21.5968		PATHOLOGICAL	1.01	USG ≤ 1,010	USG ≤ 1,015	61.2212	GFR [60; 90[	61.2212	157.755	0.695			8.5	0.85	1.17647	1.05	Glu Se [0,60; 1,10]	GLY < 1,26	8.4
SS3	SS	12	Age ≤ 20	M	15.753	IMC < 18,5	12	8	T		NEG	8	7.37327	UGCR≥0,020	22.765	UACR < 30	197.235	UPCR ≤ 200	11.5421		PHYSIOLOGICAL	1.014	USG > 1,010	USG ≤ 1,015	64.7659	GFR [60; 90[	64.7659	151.213	1.085			8.8	0.88	1.13636	0.73	Glu Se [0,60; 1,10]	GLY < 1,26	10.9
SS4	SS	12	Age ≤ 20	M	14.72	IMC < 18,5	11	6	T	GA	NEG	2.5	3.18471	UGCR≥0,020	35.1592	UACR ≥ 30	422.42	UPCR > 200	8.32328		PATHOLOGICAL	1.011	USG > 1,010	USG ≤ 1,015	47.3624	GFR < 60	47.3624	118.853	0.785			10.9	1.09	0.917431	0.83	Glu Se [0,60; 1,10]	GLY < 1,26	7.2
SS6	SS	6	Age ≤ 20	M	14.1201	IMC < 18,5	11	5	T	GA	NEG	0.5	0.534759	UGCR≥0,020	38.9305	UACR ≥ 30	241.283	UPCR > 200	16.1348		PATHOLOGICAL	1.013	USG > 1,010	USG ≤ 1,015	55.707	GFR < 60	55.707	159.22	0.935			8.6	0.86	1.16279	0.78	Glu Se [0,60; 1,10]	GLY < 1,26	8.3
SS7	SS	12	Age ≤ 20	M	15.3635	IMC < 18,5	10	6	T		NEG	0.5	1.31579	UGCR≥0,020	40	UACR ≥ 30	1071.05	UPCR > 200	3.73464		PATHOLOGICAL	1.007	USG ≤ 1,010	USG ≤ 1,015	51.625	GFR < 60	51.625	120.184	0.38			10.8	1.08	0.925926	0.83	Glu Se [0,60; 1,10]	GLY < 1,26	9.2
SS8	SS	9	Age ≤ 20	M	13.8408	IMC < 18,5	11	6	T	GA	NEG	0.5	0.934579	UGCR≥0,020	46.5421	UACR ≥ 30	345.234	UPCR > 200	13.4813		PATHOLOGICAL	1.011	USG > 1,010	USG ≤ 1,015	57.1477	GFR < 60	57.1477	155.9	0.535			8.6	0.86	1.16279	0.71	Glu Se [0,60; 1,10]	GLY < 1,26	7.5
SS9	SS	15	Age ≤ 20	F	16.8739	IMC < 18,5	11	7	T		NEG	0	0	UGCR<0,020	32.0958	UACR ≥ 30	274.97	UPCR > 200	11.6725		PATHOLOGICAL	1.025	USG > 1,010	USG > 1,015	70.21	GFR [60; 90[	70.21	110.253	0.835			9	0.9	1.11111	0.83	Glu Se [0,60; 1,10]	GLY < 1,26	8.2
SS10	SS	11	Age ≤ 20	F	16.4795	IMC < 18,5	9	5	T		NEG	0	0	UGCR<0,020	54.4348	UACR ≥ 30	1098.43	UPCR > 200	4.95567		PATHOLOGICAL	1.009	USG ≤ 1,010	USG ≤ 1,015	38.3072	GFR < 60	38.3072	67.6331	0.575	0.13	0.065	13.8	1.38	0.724638	0.85	Glu Se [0,60; 1,10]	GLY < 1,26	8.9
SS11	SS	6	Age ≤ 20	M	14.1402	IMC < 18,5	11	6	T		NEG	0	0	UGCR<0,020	13.4579	UACR < 30	127.103	UPCR ≤ 200	10.5882		PHYSIOLOGICAL	1.011	USG > 1,010	USG ≤ 1,015					0.535	0.12	0.06				0.85	Glu Se [0,60; 1,10]	GLY < 1,26	9.5
SS12	SS	7	Age ≤ 20	F	12.9269	IMC < 18,5	10	7	T	G	NEG	0.08	0.111111	UGCR≥0,020	48.3333	UACR ≥ 30	579.306	UPCR > 200	8.34332		PATHOLOGICAL	1.015	USG > 1,010	USG ≤ 1,015	65.9567	GFR [60; 90[	65.9567	160.329	0.72	0.15	0.075	6.7	0.67	1.49254	0.83	Glu Se [0,60; 1,10]	GLY < 1,26	8.4
SS13	SS			M					T		NEG	0	0	UGCR<0,020	25	UACR < 30	119.947	UPCR ≤ 200	20.8425		PHYSIOLOGICAL	1.02	USG > 1,010	USG > 1,015					1.9	0.19	0.095	8.3	0.83	1.20482	0.95	Glu Se [0,60; 1,10]	GLY < 1,26	7.6
SS14	SS	9	Age ≤ 20	F	11.9678	IMC < 18,5	9	5	T		NEG	0	0	UGCR<0,020	21.6279	UACR < 30	745.581	UPCR > 200	2.90081		PATHOLOGICAL	1.015	USG > 1,010	USG ≤ 1,015	86.73	GFR [60; 90[	86.73	163.937	0.43	0.15	0.075	6	0.6	1.66667	0.66	Glu Se [0,60; 1,10]	GLY < 1,26	7.9
SS15	SS	7	Age ≤ 20	F	11.2367	IMC < 18,5	9	7	T		NEG	0	0	UGCR<0,020	25.0213	UACR < 30	111.234	UPCR ≤ 200	22.4943		PHYSIOLOGICAL	1.015	USG > 1,010	USG ≤ 1,015	73.6217	GFR [60; 90[	73.6217	158.785	1.175	0.15	0.075	6.9	0.69	1.44928	0.87	Glu Se [0,60; 1,10]	GLY < 1,26	8.5
SS16	SS	13	Age ≤ 20	M	14.2857	IMC < 18,5	11	7	T		NEG	0.04	0.0299625	UGCR≥0,020	16.2547	UACR < 30	860.674	UPCR > 200	1.8886		PATHOLOGICAL	1.015	USG > 1,010	USG ≤ 1,015	103.25	GFR [90; 140]	103.25	180.807	1.335	0.19	0.095	6.3	0.63	1.5873	0.93	Glu Se [0,60; 1,10]	GLY < 1,26	7
SS17	SS	8	Age ≤ 20	M	13.44	IMC < 18,5	10	6	T		NEG	0.02	0.0285714	UGCR≥0,020	6.85714	UACR < 30	149	UPCR ≤ 200	4.60211		PHYSIOLOGICAL	1.015	USG > 1,010	USG ≤ 1,015	97.4057	GFR [90; 140]	97.4057	191.557	0.7	0.1	0.05	5.3	0.53	1.88679	0.75	Glu Se [0,60; 1,10]	GLY < 1,26	6.6
SS18	SS	10	Age ≤ 20	F	15.1506	IMC < 18,5	10	6	T		NEG	0	0	UGCR<0,020	10.0599	UACR < 30	452.216	UPCR > 200	2.22458		PATHOLOGICAL	1.015	USG > 1,010	USG ≤ 1,015	94.9175	GFR [90; 140]	94.9175	165.56	0.835	0.11	0.055	5.7	0.57	1.75439	0.8	Glu Se [0,60; 1,10]	GLY < 1,26	8.8
SS19	SS	18	Age ≤ 20	F	18.4425	IMC < 18,5	10	6	T		NEG	0	0	UGCR<0,020	5.47718	UACR < 30	307.635	UPCR > 200	1.78042		PATHOLOGICAL	1.01	USG ≤ 1,010	USG ≤ 1,015	96.17	GFR [90; 140]	96.17	146.283	1.205	0.13	0.065	7	0.7	1.42857	0.92	Glu Se [0,60; 1,10]	GLY < 1,26	7.2
SS20	SS			M					T		NEG	0	0	UGCR<0,020	9.5	UACR < 30	236.6	UPCR > 200	4.01522		PATHOLOGICAL	1.01	USG ≤ 1,010	USG ≤ 1,015					1	0.14	0.07	6.1	0.61	1.63934	0.81	Glu Se [0,60; 1,10]	GLY < 1,26	8.4
SS21	SS			F					T		NEG	0	0	UGCR<0,020	13.3333	UACR < 30	162.121	UPCR ≤ 200	8.2243		PHYSIOLOGICAL	1.01	USG ≤ 1,010	USG ≤ 1,015					0.99	0.13	0.065	7.5	0.75	1.33333	0.86	Glu Se [0,60; 1,10]	GLY < 1,26	10
SS23	SS			M					T		NEG	0.01	0.0131579	UGCR<0,020	98.6842	UACR ≥ 30	537.632	UPCR > 200	18.3554		PATHOLOGICAL	1.015	USG > 1,010	USG ≤ 1,015					0.76	0.11	0.055	5.1	0.51	1.96078	0.75	Glu Se [0,60; 1,10]	GLY < 1,26	6.7
SS24	SS			M					T		NEG	0	0	UGCR<0,020	43.8356	UACR ≥ 30	1388.77	UPCR > 200	3.15644		PATHOLOGICAL	1.01	USG ≤ 1,010	USG ≤ 1,015					0.365	0.08	0.04	6	0.6	1.66667	0.87	Glu Se [0,60; 1,10]	GLY < 1,26	9.3
SS25	SS			F					T		NEG	0	0	UGCR<0,020	39.2	UACR ≥ 30	332	UPCR > 200	11.8072		PATHOLOGICAL	1.01	USG ≤ 1,010	USG ≤ 1,015					0.25	0.12	0.06	7.2	0.72	1.38889	1	Glu Se [0,60; 1,10]	GLY < 1,26	9.5
SS26	SS			M					T		NEG	0	0	UGCR<0,020	2.63566	UACR < 30	668.837	UPCR > 200	0.39		PATHOLOGICAL	1.01	USG ≤ 1,010	USG ≤ 1,015					0.645	0.13	0.065	5.2	0.52	1.92308	0.85	Glu Se [0,60; 1,10]	GLY < 1,26	8.3
SS27	SS			M					T		NEG	0.02	0.0305344	UGCR≥0,020	56.6412	UACR ≥ 30	1357.25	UPCR > 200	4.17323		PATHOLOGICAL	1.02	USG > 1,010	USG > 1,015					0.655	0.08	0.04	4.3	0.43	2.32558	0.75	Glu Se [0,60; 1,10]	GLY < 1,26	5.9
SS28	SS	4	Age ≤ 20	M	17.5329	IMC < 18,5	11	6	T	G		0.01	0.028169	UGCR≥0,020	18.0282	UACR < 30	426.761	UPCR > 200	4.22442		PATHOLOGICAL				104.233	GFR [90; 140]	104.233	216.782	0.355	0.13	0.065	4.2	0.42	2.38095	0.9	Glu Se [0,60; 1,10]	GLY < 1,26	8.3
SS29	SS	9	Age ≤ 20	M	13.4025	IMC < 18,5	10	6	T			0.04	0.0689655	UGCR≥0,020	79.6552	UACR ≥ 30	201	UPCR > 200	0.396294		PATHOLOGICAL				122.961	GFR [90; 140]	122.961	205.336	0.58	0.1	0.05	4.4	0.44	2.27273	0.91	Glu Se [0,60; 1,10]	GLY < 1,26	8.8
SS30	SS	11	Age ≤ 20	F	15.3152	IMC < 18,5	11	7	T	G		0.01	0.0119048	UGCR<0,020	48.5714	UACR ≥ 30	901.19	UPCR > 200	5.3897		PATHOLOGICAL				108.514	GFR [90; 140]	108.514	170.528	0.84	0.16	0.08	5.1	0.51	1.96078	0.85	Glu Se [0,60; 1,10]	GLY < 1,26	7.6
SS31	SS	10	Age ≤ 20	F	16.8988	IMC < 18,5	10	7	T			0	0	UGCR<0,020	328.649	UACR ≥ 30	2957.84	UPCR > 200	11.1111		PATHOLOGICAL				102.081	GFR [90; 140]	102.081	169.571	0.185	0.1	0.05	5.3	0.53	1.88679	0.84	Glu Se [0,60; 1,10]	GLY < 1,26	9.2
SS32	SS	9	Age ≤ 20	M	15.7333	IMC < 18,5			T			0.01	0.00754717	UGCR<0,020	19.0943	UACR < 30	106.868	UPCR ≤ 200	17.8672		PHYSIOLOGICAL				108.206	GFR [90; 140]	108.206	194.826	1.325	0.16	0.08	5	0.5	2	0.84	Glu Se [0,60; 1,10]	GLY < 1,26	9.9
SS33	SS	8	Age ≤ 20	M	14.26	IMC < 18,5	9	7	T	GA		0.03	0.193548	UGCR≥0,020	75.9355	UACR ≥ 30	771.613	UPCR > 200	9.84114		PATHOLOGICAL				180.866	GFR > 140	180.866	245.431	0.155	0.16	0.08	2.9	0.29	3.44828	0.85	Glu Se [0,60; 1,10]	GLY < 1,26	7.9
SS34	SS	8	Age ≤ 20	M	14.26	IMC < 18,5	11	6	T			0.01	0.0145985	UGCR<0,020	17.8102	UACR < 30	212.263	UPCR > 200	8.39065		PATHOLOGICAL				131.127	GFR [90; 140]	131.127	215.045	0.685	0.11	0.055	4	0.4	2.5	0.9	Glu Se [0,60; 1,10]	GLY < 1,26	7.9
SS35	SS	13	Age ≤ 20	M	13.5553	IMC < 18,5	11	7	T	GA	NEG	0	0	UGCR<0,020	25.6684	UACR < 30	303.529	UPCR > 200	8.45666		PATHOLOGICAL	1.015	USG > 1,010	USG ≤ 1,015	77.7727	GFR [60; 90[	77.7727	158.626	0.935	0.16	0.08	7.7	0.77	1.2987	0.86	Glu Se [0,60; 1,10]	GLY < 1,26	7.9
SS36	SS	9	Age ≤ 20	F	11.9678	IMC < 18,5	10	5	T	G	NEG	0	0	UGCR<0,020	21.0588	UACR < 30	270.235	UPCR > 200	7.79277		PATHOLOGICAL	1.01	USG ≤ 1,010	USG ≤ 1,015	65.8709	GFR [60; 90[	65.8709	134.631	0.85	0.18	0.09	7.9	0.79	1.26582	0.84	Glu Se [0,60; 1,10]	GLY < 1,26	7.4
SS37	SS	19	Age ≤ 20	F	17.6309	IMC < 18,5	11	7	T	GA	NEG	0.01	0.00550964	UGCR<0,020	10.9642	UACR < 30	125.124	UPCR ≤ 200	8.76266		PHYSIOLOGICAL	1.02	USG > 1,010	USG > 1,015	87.3654	GFR [60; 90[	87.3654	127.446	1.815	0.1	0.05	7.8	0.78	1.28205	0.81	Glu Se [0,60; 1,10]	GLY < 1,26	9.5
SS38	SS	6	Age ≤ 20	F	13.1519	IMC < 18,5	9	6	T			0.001	0.0017094	UGCR<0,020	25.4701	UACR < 30	225.641	UPCR > 200	11.2879		PATHOLOGICAL	1.005	USG ≤ 1,010	USG ≤ 1,015	57.82	GFR < 60	57.82	146.412	0.585	0.15	0.075	7.5	0.75	1.33333	0.89	Glu Se [0,60; 1,10]	GLY < 1,26	8.9
SS39	SS			M					T	G		0.01	0.0113636	UGCR<0,020	14.5114	UACR < 30	516.364	UPCR > 200	2.8103		PATHOLOGICAL	1.011	USG > 1,010	USG ≤ 1,015					0.88	0.15	0.075	8.1	0.81	1.23457	0.97	Glu Se [0,60; 1,10]	GLY < 1,26	9.5
SS40	SS	6	Age ≤ 20	M	12.7403	IMC < 18,5			T		NEG	0.01	0.0121212	UGCR<0,020	29.9394	UACR < 30	133.091	UPCR ≤ 200	22.4954		PHYSIOLOGICAL	1.017	USG > 1,010	USG > 1,015	108.462	GFR [90; 140]	108.462	213.757	0.825	0.16	0.08	4.2	0.42	2.38095	0.93	Glu Se [0,60; 1,10]	GLY < 1,26	7.4
SS41	SS	5	Age ≤ 20	F					T	GA																		192.67				4	0.4	2.5	0.74	Glu Se [0,60; 1,10]	GLY < 1,26	10.2
SS42	SS	12	Age ≤ 20	F	20.4072	IMC [18,5; 25[			T	G															188.431	GFR > 140	188.431	197.398				3.2	0.32	3.125	0.76	Glu Se [0,60; 1,10]	GLY < 1,26	9.3
SS43	SS	9	Age ≤ 20	M	14.1091	IMC < 18,5			T	GA	NEG	0	0	UGCR<0,020	18.7586	UACR < 30	34.4828	UPCR ≤ 200	54.4		PHYSIOLOGICAL	1.011	USG > 1,010	USG ≤ 1,015	102.829	GFR [90; 140]	102.829	196.451	0.725	0.21	0.105	4.9	0.49	2.04082	0.94	Glu Se [0,60; 1,10]	GLY < 1,26	7.2
SS44	SS	4	Age ≤ 20	F	13.264	IMC < 18,5			T	G		0.04	0.0275862	UGCR≥0,020	16.2069	UACR < 30	17.2414	UPCR ≤ 200	94	PHYSIOLOGICAL		1.02	USG > 1,010	USG > 1,015	69.3	GFR [60; 90[	69.3	170.739	1.45	0.15	0.075	5.9	0.59	1.69492	0.81	Glu Se [0,60; 1,10]	GLY < 1,26	7.5
SS45	SS	10	Age ≤ 20	M	13.4171	IMC < 18,5			T	G		0.04	0.045977	UGCR≥0,020	9.31034	UACR < 30	28.7356	UPCR ≤ 200	32.4		PHYSIOLOGICAL	1.017	USG > 1,010	USG > 1,015	114.295	GFR [90; 140]	114.295	205.835	0.87	0.19	0.095	4.3	0.43	2.32558	0.83	Glu Se [0,60; 1,10]	GLY < 1,26	7.4
SS46	SS	12	Age ≤ 20	M	15.9505	IMC < 18,5	11	6	T	GA	NEG	0.01	0.0204082	UGCR≥0,020	17.551	UACR < 30	127.959	UPCR ≤ 200	13.7161		PHYSIOLOGICAL	1.01	USG ≤ 1,010	USG ≤ 1,015	241.192	GFR > 140	241.192	253.641	0.49	0.11	0.055	2.5	0.25	4	0.88	Glu Se [0,60; 1,10]	GLY < 1,26	7.8
SS47	SS	11	Age ≤ 20	M	17.1097	IMC < 18,5	10	6	T	G	NEG	0.02	0.0268456	UGCR≥0,020	4.69799	UACR < 30	42.6846	UPCR ≤ 200	11.0063		PHYSIOLOGICAL	1.001	USG ≤ 1,010	USG ≤ 1,015	189.181	GFR > 140	189.181	233.816	0.745	0.11	0.055	3.1	0.31	3.22581	0.77	Glu Se [0,60; 1,10]	GLY < 1,26	6.7
SS48	SS	6	Age ≤ 20	M	14.0966	IMC < 18,5			T	GA	NEG	0.03	0.0714286	UGCR≥0,020	27.381	UACR < 30	163.571	UPCR ≤ 200	16.7394		PHYSIOLOGICAL	1.014	USG > 1,010	USG ≤ 1,015	358.992	GFR > 140	358.992	346.135	0.42	0.14	0.07	1.3	0.13	7.69231	0.71	Glu Se [0,60; 1,10]	GLY < 1,26	6.8
SS49	SS	18	Age ≤ 20	F	18.026	IMC < 18,5			T		NEG	0	0	UGCR<0,020	60.5854	UACR ≥ 30	151.22	UPCR ≤ 200	40.0645		PHYSIOLOGICAL	1.011	USG > 1,010	USG ≤ 1,015	407.837	GFR > 140	407.837	237.726	1.025	0.05	0.025	1.6	0.16	6.25	0.82	Glu Se [0,60; 1,10]	GLY < 1,26	7.9
SS50	SS	27	Age > 20	M	16.0965	IMC < 18,5	14	8	T	GA	NEG											1.015	USG > 1,010	USG ≤ 1,015	127.934	GFR [90; 140]	78.2064	127.934	0.5765	0.28	0.14	9.4	0.94	1.06383	0.86	Glu Se [0,60; 1,10]	GLY < 1,26	5.7
SS51	SS	13	Age ≤ 20	M	16.3265	IMC < 18,5	11	4	T	G	NEG	0	0	UGCR<0,020	6.56013	UACR < 30	120.135	UPCR ≤ 200	5.46066		PHYSIOLOGICAL	1.015	USG > 1,010	USG ≤ 1,015	180.688	GFR > 140	180.688	227.565	0.5945	0.09	0.045	3.22	0.322	3.10559	0.78	Glu Se [0,60; 1,10]	GLY < 1,26	8.3
SS52	SS	23	Age > 20	M	19.2234	IMC [18,5; 25[	9	7	T	G	NEG	0	0	UGCR<0,020	106.194	UACR ≥ 30	338.684	UPCR > 200	31.355		PATHOLOGICAL	1.01	USG ≤ 1,010	USG ≤ 1,015	202.103	GFR > 140	175.525	202.103	0.494	0.08	0.04	3.58	0.358	2.7933	0.71	Glu Se [0,60; 1,10]	GLY < 1,26	6.6
SS53	SS	6	Age ≤ 20	F	21.4264	IMC [18,5; 25[	14	8	T	GA	NEG	0	0	UGCR<0,020	8.95323	UACR < 30	79.2576	UPCR ≤ 200	11.2964		PHYSIOLOGICAL	1.013	USG > 1,010	USG ≤ 1,015	151.433	GFR > 140	151.433	217.732	0.6735	0.11	0.055	2.69	0.269	3.71747	0.73	Glu Se [0,60; 1,10]	GLY < 1,26	8.7
SS54	SS	11	Age ≤ 20	F	12.3452	IMC < 18,5			T	GA	NEG	0	0	UGCR<0,020	59.3119	UACR ≥ 30	115.447	UPCR ≤ 200	51.376		PHYSIOLOGICAL	1.02	USG > 1,010	USG > 1,015	265.972	GFR > 140	265.972	215.608	0.683	0.13	0.065	2.5	0.25	4	0.8	Glu Se [0,60; 1,10]	GLY < 1,26	7.9
SS55	SS	17	Age ≤ 20	M	19.7531	IMC [18,5; 25[	13	10	T	GA	NEG	0	0	UGCR<0,020	67.8931	UACR ≥ 30	197.651	UPCR ≤ 200	34.35		PHYSIOLOGICAL	1.015	USG > 1,010	USG ≤ 1,015	123.9	GFR [90; 140]	123.9	192.33	0.8045	0.15	0.075	4.5	0.45	2.22222	0.76	Glu Se [0,60; 1,10]	GLY < 1,26	7.3
SS56	SS	25	Age > 20	M	17.301	IMC < 18,5	12	6	T	G	NEG	0	0	UGCR<0,020	23.3636	UACR < 30	102.036	UPCR ≤ 200	22.8974		PHYSIOLOGICAL	1.015	USG > 1,010	USG ≤ 1,015	161.878	GFR > 140	117.605	161.878	1.1	0.13	0.065	5.97	0.597	1.67504	0.82	Glu Se [0,60; 1,10]	GLY < 1,26	7.6
SS57	SS	17	Age ≤ 20	M	21.6311	IMC [18,5; 25[			T	GA	NEG	0	0	UGCR<0,020	4.95818	UACR < 30	45.9618	UPCR ≤ 200	10.7876		PHYSIOLOGICAL	1.013	USG > 1,010	USG ≤ 1,015	106.45	GFR [90; 140]	106.45	169.384	0.837	0.2	0.1	6.13	0.613	1.63132	0.81	Glu Se [0,60; 1,10]	GLY < 1,26	9.3
SS58	SS	21	Age > 20	M	23.2434	IMC [18,5; 25[	14	8	T	GA	NEG	0	0	UGCR<0,020	13.2317	UACR < 30	68.9574	UPCR ≤ 200	19.1883		PHYSIOLOGICAL	1.015	USG > 1,010	USG ≤ 1,015	190.711	GFR > 140	155.958	190.711	1.4435	0.15	0.075	4.29	0.429	2.331	0.78	Glu Se [0,60; 1,10]	GLY < 1,26	9
SS59	SS	24	Age > 20	M	18.902	IMC [18,5; 25[	13	8	T	GA	NEG	0	0	UGCR<0,020	9.97857	UACR < 30	53.4864	UPCR ≤ 200	18.6563		PHYSIOLOGICAL	1.015	USG > 1,010	USG ≤ 1,015					1.6335						0.77	Glu Se [0,60; 1,10]	GLY < 1,26	9.2
SS60	SS	19	Age ≤ 20	M	19.5609	IMC [18,5; 25[	9	7	T	GA	NEG	0	0	UGCR<0,020	27.319	UACR < 30	200.157	UPCR > 200	13.6488		PATHOLOGICAL	1.01	USG ≤ 1,010	USG ≤ 1,015	182.845	GFR > 140	182.845	217.338	0.2555	0.11	0.055	3.23	0.323	3.09598	0.81	Glu Se [0,60; 1,10]	GLY < 1,26	8.2
SS61	SS	15	Age ≤ 20	M	20.6227	IMC [18,5; 25[	10	8	T	G	NEG	0	0	UGCR<0,020	9.32502	UACR < 30	59.8973	UPCR ≤ 200	15.5683		PHYSIOLOGICAL	1.015	USG > 1,010	USG ≤ 1,015	136.697	GFR [90; 140]	136.697	199.495	1.363	0.13	0.065	4.26	0.426	2.34742	0.82	Glu Se [0,60; 1,10]	GLY < 1,26	8.9
SS62	SS	24	Age > 20	M	24.3007	IMC [18,5; 25[	13	7	T	GA	NEG	0	0	UGCR<0,020	139.004	UACR ≥ 30	612.607	UPCR > 200	22.6906		PATHOLOGICAL	1.013	USG > 1,010	USG ≤ 1,015	178.923	GFR > 140	123.206	178.923	1.446	0.09	0.045	4.76	0.476	2.10084	0.8	Glu Se [0,60; 1,10]	GLY < 1,26	7.3
SS63	SS	24	Age > 20	M	27.0538	IMC [25; 30[	14	8	T	G	NEG	0	0	UGCR<0,020	45.3549	UACR ≥ 30	178.647	UPCR ≤ 200	25.388		PHYSIOLOGICAL	1.015	USG > 1,010	USG ≤ 1,015	170.665	GFR > 140	125.292	170.665	1.2045	0.16	0.08	5.34	0.534	1.87266	0.86	Glu Se [0,60; 1,10]	GLY < 1,26	9.4
SS64	SS	16	Age ≤ 20	F	16.6597	IMC < 18,5	13	11	T	G	NEG	0	0	UGCR<0,020	43.9742	UACR ≥ 30	162.16	UPCR ≤ 200	27.1177		PHYSIOLOGICAL	1.016	USG > 1,010	USG > 1,015	167.71	GFR > 140	167.71	184.297	1.2405	0.06	0.03	3.62	0.362	2.76243	0.8	Glu Se [0,60; 1,10]	GLY < 1,26	8.9
SS65	SS	24	Age > 20	M	17.0656	IMC < 18,5	11	8	T	GA	NEG	0	0	UGCR<0,020	42.4673	UACR ≥ 30	122.933	UPCR ≤ 200	34.5451		PHYSIOLOGICAL	1.015	USG > 1,010	USG ≤ 1,015	191.594	GFR > 140	158.846	191.594	1.224	0.09	0.045	4.03	0.403	2.48139	0.88	Glu Se [0,60; 1,10]	GLY < 1,26	9.5
SS66	SS	20	Age ≤ 20	F	19.91	IMC [18,5; 25[	14	9	T	G	NEG	0	0	UGCR<0,020	8.88755	UACR < 30	72.7328	UPCR ≤ 200	12.2195		PHYSIOLOGICAL	1.013	USG > 1,010	USG ≤ 1,015	173.414	GFR > 140	173.414	179.191	0.827	0.13	0.065	3.62	0.362	2.76243	0.85	Glu Se [0,60; 1,10]	GLY < 1,26	6.8
CSS1	SS	49	Age > 20	M	17.9931	IMC < 18,5	8	5	T	GA	NEG	0.01	0.0425532	UGCR≥0,020	209.787	UACR ≥ 30	1397.02	UPCR > 200	15.0168		PATHOLOGICAL	1.007	USG ≤ 1,010	USG ≤ 1,015	58.5064	GFR < 60	44.4367	58.5064	0.235	1.09	0.545	15.8	1.58	0.632911	1.02	Glu Se [0,60; 1,10]	GLY < 1,26	5.5
CSS3	SS	29	Age > 20	F	21.0937	IMC [18,5; 25[	10	8	T	GA	NEG	0.01	0.00743494	UGCR<0,020	9.29368	UACR < 30	257.175	UPCR > 200	3.61376		PATHOLOGICAL	1.015	USG > 1,010	USG ≤ 1,015	104.107	GFR [90; 140]	75.954	104.107	1.345	0.21	0.105	8.7	0.87	1.14943	0.96	Glu Se [0,60; 1,10]	GLY < 1,26	11.6
CSS4	SS	13	Age ≤ 20	F					T	GA	NEG	0.01	0.0128205	UGCR<0,020	11.7949	UACR < 30						1.015	USG > 1,010	USG ≤ 1,015				153.712	0.78	0.12	0.06	6.7	0.67	1.49254	0.98	Glu Se [0,60; 1,10]	GLY < 1,26	9
CSS5	SS	9	Age ≤ 20	F					T	G	NEG	0.02	0.0254777	UGCR≥0,020	23.949	UACR < 30	233.121	UPCR > 200	10.2732		PATHOLOGICAL	1.015	USG > 1,010	USG ≤ 1,015				145.705	0.785	0.13	0.065	7.4	0.74	1.35135				7.6
CSS6	SS	27	Age > 20	F			13	9	T	GA	NEG	0	0	UGCR<0,020	66.2222	UACR ≥ 30	296.667	UPCR > 200	22.3221		PATHOLOGICAL	1.015	USG > 1,010	USG ≤ 1,015	128.399	GFR [90; 140]		128.399	0.9	0.11	0.055	7.4	0.74	1.35135	0.99	Glu Se [0,60; 1,10]	GLY < 1,26	7.9
CSS7	SS	15	Age ≤ 20	F			11	6	T	GA	NEG	0.02	0.0242424	UGCR≥0,020	13.3333	UACR < 30	149.091	UPCR ≤ 200	8.94309		PHYSIOLOGICAL	1.01	USG ≤ 1,010	USG ≤ 1,015				121.592	0.825	0.12	0.06	8.3	0.83	1.20482	0.99	Glu Se [0,60; 1,10]	GLY < 1,26	11.5
CSS8	SS	26	Age > 20	M			11	7	T	GA	NEG	0	0	UGCR<0,020	53.3043	UACR ≥ 30	141.391	UPCR ≤ 200	37.6999		PHYSIOLOGICAL	1.015	USG > 1,010	USG ≤ 1,015	142.525	GFR > 140		142.525	1.15	0.15	0.075	8	0.8	1.25	0.89	Glu Se [0,60; 1,10]	GLY < 1,26	10.9
CSS9	SS	20	Age ≤ 20	F	18.7305	IMC [18,5; 25[			T	GA	NEG	0.01	0.0120482	UGCR<0,020	69.3976	UACR ≥ 30	573.494	UPCR > 200	12.1008		PATHOLOGICAL	1.015	USG > 1,010	USG ≤ 1,015	100.023	GFR [90; 140]	100.023	148.558	0.83	0.1	0.05	6.4	0.64	1.5625	0.98	Glu Se [0,60; 1,10]	GLY < 1,26	8.5
CSS10	SS	35	Age > 20	M	16.5147	IMC < 18,5	11	6	T	GA	NEG	0	0	UGCR<0,020	22.8916	UACR < 30	97.3494	UPCR ≤ 200	23.5149		PHYSIOLOGICAL	1.01	USG ≤ 1,010	USG ≤ 1,015	95.7839	GFR [90; 140]	63.0368	95.7839	0.83	0.2	0.1	11.4	1.14	0.877193	0.88	Glu Se [0,60; 1,10]	GLY < 1,26	10.7
CSS12	SS	18	Age ≤ 20	F			11	7	T	GA	NEG	0.02	0.0232558	UGCR≥0,020	72.093	UACR ≥ 30	482.791	UPCR > 200	14.9326		PATHOLOGICAL	1.01	USG ≤ 1,010	USG ≤ 1,015				150.66	0.86	0.1	0.05	6.4	0.64	1.5625	0.82	Glu Se [0,60; 1,10]	GLY < 1,26	8
CSS13	SS								T	GA	NEG	0	0	UGCR<0,020	9.78723	UACR < 30	21.7021	UPCR ≤ 200	45.098		PHYSIOLOGICAL	1.011	USG > 1,010	USG ≤ 1,015					0.94	0.2	0.1	9.9	0.99	1.0101				8.8
CSS14	SS	13	Age ≤ 20	F	16.9796	IMC < 18,5	11	7	T	GA	NEG	0.01	0.0125786	UGCR<0,020	13.2075	UACR < 30	67.2956	UPCR ≤ 200	19.6262		PHYSIOLOGICAL	1.01	USG ≤ 1,010	USG ≤ 1,015	129.063	GFR [90; 140]	129.063	163.054	0.795	0.11	0.055	5.6	0.56	1.78571	0.85	Glu Se [0,60; 1,10]	GLY < 1,26
CSS15	SS	10	Age ≤ 20	F					T	GA	NEG	0.02	0.0540541	UGCR≥0,020	11.3514	UACR < 30	19.7297	UPCR ≤ 200	57.5342		PHYSIOLOGICAL	1.015	USG > 1,010	USG ≤ 1,015				124.128	0.37	0.12	0.06	8.4	0.84	1.19048	0.75	Glu Se [0,60; 1,10]	GLY < 1,26
CSS16	SS	20	Age ≤ 20	F	16.2278	IMC < 18,5			T	G	NEG	0.01	0.00429185	UGCR<0,020	23.3047	UACR < 30	53.9056	UPCR ≤ 200	43.2325		PHYSIOLOGICAL	1.021	USG > 1,010	USG > 1,015	96.7776	GFR [90; 140]	96.7776	146.336	2.33	0.13	0.065	6.7	0.67	1.49254	0.91	Glu Se [0,60; 1,10]	GLY < 1,26	11.6
CSS17	SS	14	Age ≤ 20	M	13.3333	IMC < 18,5			T	GA	NEG	0.01	0.00934579	UGCR<0,020	56.6355	UACR ≥ 30	164.953	UPCR ≤ 200	34.3343		PHYSIOLOGICAL	1.016	USG > 1,010	USG > 1,015	103.25	GFR [90; 140]	103.25	174.522	1.07	0.15	0.075	6	0.6	1.66667	0.91	Glu Se [0,60; 1,10]	GLY < 1,26	7.5
CSS18	SS	25	Age > 20	F			10	7	T	GA	NEG	0.01	0.0110497	UGCR<0,020	66.9613	UACR ≥ 30	248.729	UPCR > 200	26.9214		PATHOLOGICAL	1.015	USG > 1,010	USG ≤ 1,015	146.509	GFR > 140		146.509	0.905	0.13	0.065	6	0.6	1.66667	0.84	Glu Se [0,60; 1,10]	GLY < 1,26	9.7
CSS19	SS	23	Age > 20	F	19.6072	IMC [18,5; 25[	11	6	T	G	NEG	0.01	0.00829876	UGCR<0,020	49.7925	UACR ≥ 30	145.975	UPCR ≤ 200	34.1103		PHYSIOLOGICAL	1.015	USG > 1,010	USG ≤ 1,015	154.772	GFR > 140	131.692	154.772	1.205	0.09	0.045	5.3	0.53	1.88679	0.89	Glu Se [0,60; 1,10]	GLY < 1,26	9.2
CSS20	SS	20	Age ≤ 20	F	19.721	IMC [18,5; 25[	13	8	T	GA	NEG	0	0	UGCR<0,020	87.218	UACR ≥ 30	232.632	UPCR > 200	37.4919		PATHOLOGICAL	1.015	USG > 1,010	USG ≤ 1,015	140.757	GFR > 140	140.757	162.202	0.665	0.07	0.035	4.9	0.49	2.04082	0.8	Glu Se [0,60; 1,10]	GLY < 1,26	8.5
CSS21	SS	31	Age > 20	M	17.7557	IMC < 18,5			T	GA	NEG	0	0	UGCR<0,020	158.268	UACR ≥ 30	1809.45	UPCR > 200	8.74674		PATHOLOGICAL	1.015	USG > 1,010	USG ≤ 1,015	84.838	GFR [60; 90[	56.3473	84.838	1.27	0.16	0.08	12.9	1.29	0.775194	0.98	Glu Se [0,60; 1,10]	GLY < 1,26	10.8
CSS22	SS	35	Age > 20	F	22.5827	IMC [18,5; 25[	10	8	T	G	NEG	0	0	UGCR<0,020	41.25	UACR ≥ 30	101.333	UPCR ≤ 200	40.7072		PHYSIOLOGICAL	1.013	USG > 1,010	USG ≤ 1,015	107.215	GFR [90; 140]	82.0963	107.215	1.2	0.17	0.085	8.2	0.82	1.21951	0.75	Glu Se [0,60; 1,10]	GLY < 1,26	8.3
CSS23	SS	21	Age > 20	F			11	8	T	GA	NEG	0	0	UGCR<0,020	11.0438	UACR < 30	615.286	UPCR > 200	1.7949		PATHOLOGICAL	1.015	USG > 1,010	USG ≤ 1,015	161.066	GFR > 140		161.066	1.485	0.12	0.06	4.9	0.49	2.04082	0.83	Glu Se [0,60; 1,10]	GLY < 1,26	7.3
CSS24	SS	21	Age > 20	F	18.7328	IMC [18,5; 25[	11	6	T	G	NEG	0	0	UGCR<0,020	29.9567	UACR < 30	101.212	UPCR ≤ 200	29.5979		PHYSIOLOGICAL	1.012	USG > 1,010	USG ≤ 1,015	155.06	GFR > 140	123.9	155.06	1.155	0.08	0.04	5.5	0.55	1.81818	0.8	Glu Se [0,60; 1,10]	GLY < 1,26	10
CSS25	SS	18	Age ≤ 20	M	16.0494	IMC < 18,5	11	7	T		NEG	0.01	0.0033389	UGCR<0,020	19.0985	UACR < 30	46.9449	UPCR ≤ 200	40.6828		PHYSIOLOGICAL	1.015	USG > 1,010	USG ≤ 1,015	84.4773	GFR [60; 90[	84.4773	144.972	2.995	0.18	0.09	8.8	0.88	1.13636	0.98	Glu Se [0,60; 1,10]	GLY < 1,26	7.7
CSS26	SS	37	Age > 20	F	14.4795	IMC < 18,5	11	7	T	GA	NEG	0	0	UGCR<0,020	52.9487	UACR ≥ 30	390.128	UPCR > 200	13.5721		PATHOLOGICAL	1.01	USG ≤ 1,010	USG ≤ 1,015	129.864	GFR [90; 140]	99.8597	129.864	0.78	0.26	0.13	6.7	0.67	1.49254	0.91	Glu Se [0,60; 1,10]	GLY < 1,26	5.1
CSS27	SS	28	Age > 20	F	15.6157	IMC < 18,5	11	7	T	G	NEG	0.01	0.00518135	UGCR<0,020	14.1969	UACR < 30	58.4456	UPCR ≤ 200	24.2908		PHYSIOLOGICAL	1.015	USG > 1,010	USG ≤ 1,015	138.339	GFR [90; 140]	101.093	138.339	1.93	0.1	0.05	6.7	0.67	1.49254	0.91	Glu Se [0,60; 1,10]	GLY < 1,26	8.5
CSS28	SS	38	Age > 20	F	17.284	IMC < 18,5			T	GA	NEG	0.01	0.00280505	UGCR<0,020	17.3072	UACR < 30	70.7433	UPCR ≤ 200	24.4647		PHYSIOLOGICAL	1.015	USG > 1,010	USG ≤ 1,015	118.851	GFR [90; 140]	100.459	118.851	3.565	0.14	0.07	7.4	0.74	1.35135	0.85	Glu Se [0,60; 1,10]	GLY < 1,26	7
CSS29	SS	20	Age ≤ 20	M	15.5709	IMC < 18,5	11	8	T	GA	NEG	0.04	0.011713	UGCR<0,020	13.47	UACR < 30	108.58	UPCR ≤ 200	12.4056		PHYSIOLOGICAL	1.016	USG > 1,010	USG > 1,015					3.415	0.09	0.045				0.94	Glu Se [0,60; 1,10]	GLY < 1,26	8.9
CSS30	SS	21	Age > 20	F	17.9687	IMC < 18,5			T		NEG	0.01	0.00862069	UGCR<0,020	37.5862	UACR ≥ 30	164.828	UPCR ≤ 200	22.8033		PHYSIOLOGICAL	1.01	USG ≤ 1,010	USG ≤ 1,015	153.249	GFR > 140	115.93	153.249	1.16	0.1	0.05	5.7	0.57	1.75439	0.72	Glu Se [0,60; 1,10]	GLY < 1,26	8.3
CSS31	SS	32	Age > 20	M	16.955	IMC < 18,5	9	7	T	GA	NEG	0.01	0.0126582	UGCR<0,020	41.3924	UACR ≥ 30	578.481	UPCR > 200	7.15536		PATHOLOGICAL	1.008	USG ≤ 1,010	USG ≤ 1,015	114.615	GFR [90; 140]	70.21	114.615	0.79	0.25	0.125	10	1	1	0.81	Glu Se [0,60; 1,10]	GLY < 1,26	7.7
CSS32	SS	38	Age > 20	F	16.263	IMC < 18,5			T	GA	NEG	0.01	0.00896861	UGCR<0,020	16.3229	UACR < 30	79.0135	UPCR ≤ 200	20.6583		PHYSIOLOGICAL	1.012	USG > 1,010	USG ≤ 1,015	155.406	GFR > 140	184.763	155.406	1.115	0.09	0.045	3.8	0.38	2.63158	0.91	Glu Se [0,60; 1,10]	GLY < 1,26	8.1
CSS33	SS	57	Age > 20	F	23.9512	IMC [18,5; 25[	14	6	T	GA	NEG	0	0	UGCR<0,020	34.3478	UACR ≥ 30	45.8696	UPCR ≤ 200	74.8815	PHYSIOLOGICAL		1.005	USG ≤ 1,010	USG ≤ 1,015	121.889	GFR [90; 140]	129.355	121.889	0.46	0.15	0.075	5.3	0.53	1.88679	0.87	Glu Se [0,60; 1,10]	GLY < 1,26	10.7
CSS35	SS	33	Age > 20	M	19.3792	IMC [18,5; 25[	9	6	T	GA	NEG	0.02	0.0091954	UGCR<0,020	27.8621	UACR < 30	144.184	UPCR ≤ 200	19.324		PHYSIOLOGICAL	1.012	USG > 1,010	USG ≤ 1,015	140.89	GFR > 140	97.8753	140.89	2.175	0.15	0.075	7.3	0.73	1.36986	0.79	Glu Se [0,60; 1,10]	GLY < 1,26	8.8
CSS36	SS	31	Age > 20	F	21.6413	IMC [18,5; 25[			T	G	NEG	0.01	0.0103627	UGCR<0,020	208.29	UACR ≥ 30	2804.15	UPCR > 200	7.42794		PATHOLOGICAL	1.012	USG > 1,010	USG ≤ 1,015	170.994	GFR > 140	190.23	170.994	0.965	0.12	0.06	3.3	0.33	3.0303	0.97	Glu Se [0,60; 1,10]	GLY < 1,26	7.5
CSS37	SS	18	Age ≤ 20	F	22.1453	IMC [18,5; 25[	12	7	T	GA	NEG	0	0	UGCR<0,020	72.8671	UACR ≥ 30	135.105	UPCR ≤ 200	53.9337		PHYSIOLOGICAL	1.01	USG ≤ 1,010	USG ≤ 1,015	226.484	GFR > 140	226.484	191.238	0.715	0.15	0.075	3.1	0.31	3.22581	0.79	Glu Se [0,60; 1,10]	GLY < 1,26	9.1
CSS38	SS	41	Age > 20	F	17.0656	IMC < 18,5	10	6	T	G	NEG	0.02	0.0130719	UGCR<0,020	35.4902	UACR ≥ 30	77.8431	UPCR ≤ 200	45.5919		PHYSIOLOGICAL	1.01	USG ≤ 1,010	USG ≤ 1,015	172.4	GFR > 140	246.212	172.4	1.53	0.09	0.045	2.6	0.26	3.84615	0.71	Glu Se [0,60; 1,10]	GLY < 1,26	7.6
CSS39	SS	22	Age > 20	F	18.5911	IMC [18,5; 25[	11	7	T	G	NEG	0	0	UGCR<0,020	74.0964	UACR ≥ 30	194.096	UPCR ≤ 200	38.175		PHYSIOLOGICAL	1.01	USG ≤ 1,010	USG ≤ 1,015	184.007	GFR > 140	221.987	184.007	0.83	0.08	0.04	3.2	0.32	3.125	0.92	Glu Se [0,60; 1,10]	GLY < 1,26	6.8
CSS40	SS	24	Age > 20	F	21.4844	IMC [18,5; 25[	11	8	T	G	NEG	0.05	0.04329	UGCR≥0,020	17.7489	UACR < 30	623.03	UPCR > 200	2.8488		PATHOLOGICAL	1.012	USG > 1,010	USG ≤ 1,015	196.791	GFR > 140	264.32	196.791	1.155	0.09	0.045	2.5	0.25	4	0.83	Glu Se [0,60; 1,10]	GLY < 1,26	8.4
CSS41	SS	21	Age > 20	M	33.7149	IMC ≥ 30			T	GA	NEG	0	0	UGCR<0,020	19.7778	UACR < 30	42.2222	UPCR ≤ 200	46.8421		PHYSIOLOGICAL	1.01	USG ≤ 1,010	USG ≤ 1,015	154.153	GFR > 140	88.9097	154.153	0.9	0.11	0.055	7.2	0.72	1.38889	0.8	Glu Se [0,60; 1,10]	GLY < 1,26	11.6
CSS42	SS	28	Age > 20	F	17.0433	IMC < 18,5	12	8	T	GA	NEG	0	0	UGCR<0,020	233.721	UACR ≥ 30	2716.28	UPCR > 200	8.60445		PATHOLOGICAL	1.01	USG ≤ 1,010	USG ≤ 1,015	103.402	GFR [90; 140]	83.5386	103.402	0.86	0.5	0.25	8.8	0.88	1.13636	0.93	Glu Se [0,60; 1,10]	GLY < 1,26
CSS43	SS	19	Age ≤ 20	F	18.75	IMC [18,5; 25[	13	8	T	GA	NEG	0.01	0.0196078	UGCR<0,020	91.1765	UACR ≥ 30	167.647	UPCR ≤ 200	54.386		PHYSIOLOGICAL	1.015	USG > 1,010	USG ≤ 1,015	178.595	GFR > 140	178.595	179.161	0.51	0.2	0.1	3.7	0.37	2.7027	0.6	Glu Se [0,60; 1,10]	GLY < 1,26
CSS43'(44)	SS	32	Age > 20	M	19.0194	IMC [18,5; 25[			T	GA	NEG	0	0	UGCR<0,020	11.5612	UACR < 30	20.4219	UPCR ≤ 200	56.6116		PHYSIOLOGICAL	1.01	USG ≤ 1,010	USG ≤ 1,015	153.793	GFR > 140	125.277	153.793	1.185	0.12	0.06	6	0.6	1.66667	0.86	Glu Se [0,60; 1,10]	GLY < 1,26
CSS45	SS	28	Age > 20	F	19.9219	IMC [18,5; 25[			T	GA	NEG	0	0	UGCR<0,020	46.755	UACR ≥ 30	67.8146	UPCR ≤ 200	68.9453	PHYSIOLOGICAL		1.01	USG ≤ 1,010	USG ≤ 1,015	152.322	GFR > 140	132.16	152.322	0.755	0.12	0.06	5	0.5	2	1.01	Glu Se [0,60; 1,10]	GLY < 1,26	8.8
CSS46	SS	45	Age > 20	F					T		NEG	0	0	UGCR<0,020	29.2929	UACR < 30	64.3434	UPCR ≤ 200	45.5259		PHYSIOLOGICAL	1.01	USG ≤ 1,010	USG ≤ 1,015	146.69	GFR > 140	158.846	146.69	0.99	0.13	0.065	3.9	0.39	2.5641	0.75	Glu Se [0,60; 1,10]	GLY < 1,26	7.7
CSS47	SS	43	Age > 20	M	19.7897	IMC [18,5; 25[			T	GA	NEG	0	0	UGCR<0,020	23.7433	UACR < 30	93.1551	UPCR ≤ 200	25.4879		PHYSIOLOGICAL	1.012	USG > 1,010	USG ≤ 1,015	140.451	GFR > 140	122.568	140.451	0.935	0.15	0.075	6.2	0.62	1.6129	0.91	Glu Se [0,60; 1,10]	GLY < 1,26	11.2
CSS50	SS	38	Age > 20	F	19.7232	IMC [18,5; 25[	12	7	T	GA	NEG	0	0	UGCR<0,020	31.5455	UACR ≥ 30	69.4545	UPCR ≤ 200	45.4188		PHYSIOLOGICAL	1.011	USG > 1,010	USG ≤ 1,015	154.084	GFR > 140	180.026	154.084	1.1	0.11	0.055	3.9	0.39	2.5641	0.85	Glu Se [0,60; 1,10]	GLY < 1,26	9.5
CSS51	SS	25	Age > 20	F			10	6	T	GA	NEG	0	0	UGCR<0,020	13.5673	UACR < 30	22.807	UPCR ≤ 200	59.4872	PHYSIOLOGICAL		1.01	USG ≤ 1,010	USG ≤ 1,015	158.766	GFR > 140		158.766	0.855	0.09	0.045	4.7	0.47	2.12766	0.76	Glu Se [0,60; 1,10]	GLY < 1,26	8.3
CSS52	SS	20	Age ≤ 20	F	19.1111	IMC [18,5; 25[	12	8	T	G	NEG	0.01	0.00569801	UGCR<0,020	114.53	UACR ≥ 30	576.638	UPCR > 200	19.8617		PATHOLOGICAL	1.012	USG > 1,010	USG ≤ 1,015	134.674	GFR [90; 140]	134.674	165.609	1.755	0.11	0.055	4.6	0.46	2.17391	0.86	Glu Se [0,60; 1,10]	GLY < 1,26	9.4
CSS54	SS								T	G	NEG	0.01	0.00430108	UGCR<0,020	23.2688	UACR < 30	67.7849	UPCR ≤ 200	34.3274		PHYSIOLOGICAL	1.01	USG ≤ 1,010	USG ≤ 1,015					2.325	0.11	0.055	6.4	0.64	1.5625	0.87	Glu Se [0,60; 1,10]	GLY < 1,26	7
CSS55	SS								T	G	NEG	0.03	0.0560748	UGCR≥0,020	25.9813	UACR < 30	162.617	UPCR ≤ 200	15.977		PHYSIOLOGICAL	1.01	USG ≤ 1,010	USG ≤ 1,015					0.535	0.12	0.06	2.2	0.22	4.54545	0.92	Glu Se [0,60; 1,10]	GLY < 1,26	6.4
CSS56	SS	23	Age > 20	F	21.1702	IMC [18,5; 25[	10	7	T	GA	NEG	0.04	0.0368664	UGCR≥0,020	7.5576	UACR < 30	230.691	UPCR > 200	3.27607		PATHOLOGICAL	1.01	USG ≤ 1,010	USG ≤ 1,015	177.411	GFR > 140	175.82	177.411	1.085	0.08	0.04	3.5	0.35	2.85714	0.77	Glu Se [0,60; 1,10]	GLY < 1,26	7.3
CSS57	SS								T	GA	NEG	0	0	UGCR<0,020	19.1837	UACR < 30	172.041	UPCR ≤ 200	11.1507		PHYSIOLOGICAL	1.013	USG > 1,010	USG ≤ 1,015					0.49	0.1	0.05	3.6	0.36	2.77778	0.71	Glu Se [0,60; 1,10]	GLY < 1,26	8.6
CSS58	SS	20	Age ≤ 20	M	19.4444	IMC [18,5; 25[			T	GA	NEG	0	0	UGCR<0,020	36.5432	UACR ≥ 30	259.136	UPCR > 200	14.102		PATHOLOGICAL	1.009	USG ≤ 1,010	USG ≤ 1,015	101.836	GFR [90; 140]	101.836	154.362	0.81	0.1	0.05	7.3	0.73	1.36986	0.93	Glu Se [0,60; 1,10]	GLY < 1,26	8.7
CSS59	SS	29	Age > 20	M	16.4233	IMC < 18,5	12	8	T	GA	NEG	0	0	UGCR<0,020	70.7547	UACR ≥ 30	193.774	UPCR ≤ 200	36.5141		PHYSIOLOGICAL	1.006	USG ≤ 1,010	USG ≤ 1,015	134.192	GFR [90; 140]	85.8852	134.192	0.53	0.21	0.105	8.8	0.88	1.13636	0.91	Glu Se [0,60; 1,10]	GLY < 1,26	8
CSS60	SS	26	Age > 20	F	16.8962	IMC < 18,5	10	7	T	GA	NEG	0	0	UGCR<0,020	41.1628	UACR ≥ 30	147.209	UPCR ≤ 200	27.9621		PHYSIOLOGICAL	1.007	USG ≤ 1,010	USG ≤ 1,015	157.654	GFR > 140	144.989	157.654	0.43	0.11	0.055	4.7	0.47	2.12766	0.7	Glu Se [0,60; 1,10]	GLY < 1,26	7.1
CSS61	SS	32	Age > 20	F	24.1633	IMC [18,5; 25[	11	7	T		NEG	0	0	UGCR<0,020	34.7826	UACR ≥ 30	344.348	UPCR > 200	10.101		PATHOLOGICAL	1.006	USG ≤ 1,010	USG ≤ 1,015	137.983	GFR [90; 140]	116.573	137.983	0.575	0.14	0.07	6.2	0.62	1.6129	1.05	Glu Se [0,60; 1,10]	GLY < 1,26	8.9
CSS62	SS	40	Age > 20	F	23.1837	IMC [18,5; 25[	12	7	T	GA	NEG	0.04	0.105263	UGCR≥0,020	17.3684	UACR < 30	267.368	UPCR > 200	6.49606		PATHOLOGICAL	1.007	USG ≤ 1,010	USG ≤ 1,015	138.213	GFR [90; 140]	138.99	138.213	0.38	0.21	0.105	5.2	0.52	1.92308	0.62	Glu Se [0,60; 1,10]	GLY < 1,26	8.5
CSS63	SS	28	Age > 20	F					T	GA	NEG	0.01	0.012987	UGCR<0,020	71.2987	UACR ≥ 30	217.922	UPCR > 200	32.7175		PATHOLOGICAL	1.015	USG > 1,010	USG ≤ 1,015	178.265	GFR > 140		178.265	0.77	0.17	0.085	3.1	0.31	3.22581	0.95	Glu Se [0,60; 1,10]	GLY < 1,26	7.7
CSS64	SS	23	Age > 20	F			11	7	T	GA	NEG	0.02	0.00294768	UGCR<0,020	4.46573	UACR < 30	35.3869	UPCR ≤ 200	12.6197		PHYSIOLOGICAL	1.024	USG > 1,010	USG > 1,015	167.082	GFR > 140		167.082	6.785	0.14	0.07	4.2	0.42	2.38095	0.78	Glu Se [0,60; 1,10]	GLY < 1,26	7.9
CSS65	SS	38	Age > 20	M	26.0375	IMC [25; 30[	11	7	T	GA	NEG	0.03	0.0128755	UGCR<0,020	18.6695	UACR < 30	44.5494	UPCR ≤ 200	41.9075		PHYSIOLOGICAL	1.014	USG > 1,010	USG ≤ 1,015	131.003	GFR [90; 140]	81.5675	131.003	2.33	0.12	0.06	8	0.8	1.25	0.85	Glu Se [0,60; 1,10]	GLY < 1,26	7.4
CSS66	SS	30	Age > 20	F	22.5981	IMC [18,5; 25[	12	8	T	G	NEG	0	0	UGCR<0,020	36.4417	UACR ≥ 30	74.908	UPCR ≤ 200	48.6486		PHYSIOLOGICAL	1.01	USG ≤ 1,010	USG ≤ 1,015	140.685	GFR > 140	119.161	140.685	1.63	0.18	0.09	6.1	0.61	1.63934	0.88	Glu Se [0,60; 1,10]	GLY < 1,26	10.4
CSS67	SS	25	Age > 20	M	23.0681	IMC [18,5; 25[	12	7	T	GA	NEG	0.01	0.00473934	UGCR<0,020	95.2607	UACR ≥ 30	475.213	UPCR > 200	20.0459		PATHOLOGICAL	1.01	USG ≤ 1,010	USG ≤ 1,015	164.986	GFR > 140	110.858	164.986	2.11	0.1	0.05	5.7	0.57	1.75439	0.87	Glu Se [0,60; 1,10]	GLY < 1,26	10.5
CSS68	SS	19	Age ≤ 20	F			10	7	T	G	NEG	0.01	0.00606061	UGCR<0,020	21.3939	UACR < 30	163.273	UPCR ≤ 200	13.1032		PHYSIOLOGICAL	1.011	USG > 1,010	USG ≤ 1,015				154.53	1.65	0.13	0.065	5.8	0.58	1.72414	0.72	Glu Se [0,60; 1,10]	GLY < 1,26	10.7
CSS69	SS	18	Age ≤ 20	F	24.6094	IMC [18,5; 25[	12	7	T	GA	NEG	0.01	0.00554017	UGCR<0,020	7.03601	UACR < 30	50.0277	UPCR ≤ 200	14.0642		PHYSIOLOGICAL	1.01	USG ≤ 1,010	USG ≤ 1,015	124.679	GFR [90; 140]	124.679	160.304	1.805	0.13	0.065	5.3	0.53	1.88679	0.89	Glu Se [0,60; 1,10]	GLY < 1,26	8.7
CSS70	SS	12	Age ≤ 20	F			11	6	T		NEG	0.02	0.0156863	UGCR<0,020	42.0392	UACR ≥ 30	1920.78	UPCR > 200	2.18865		PATHOLOGICAL	1.011	USG > 1,010	USG ≤ 1,015				176.453	1.275	0.11	0.055	4.5	0.45	2.22222	0.88	Glu Se [0,60; 1,10]	GLY < 1,26	9.2
CSS71	SS	19	Age ≤ 20	F	20.8117	IMC [18,5; 25[			T		NEG											1.011	USG > 1,010	USG ≤ 1,015
CSS72	SS	21	Age > 20	M	18.0678	IMC < 18,5	13	8	T	GA	NEG	0.09	0.032967	UGCR≥0,020	6.77656	UACR < 30	40.5128	UPCR ≤ 200	16.7269		PHYSIOLOGICAL	1.015	USG > 1,010	USG ≤ 1,015	159.765	GFR > 140	121.397	159.765	2.73	0.14	0.07	6.6	0.66	1.51515	0.93	Glu Se [0,60; 1,10]	GLY < 1,26	10.9
CSS73	SS	34	Age > 20	F	20.4152	IMC [18,5; 25[	12	8	T	GA	NEG	0.07	0.0434783	UGCR≥0,020	18.882	UACR < 30	235.901	UPCR > 200	8.00421		PATHOLOGICAL	1.012	USG > 1,010	USG ≤ 1,015	116.503	GFR [90; 140]	91.1818	116.503	1.61	0.14	0.07	7.7	0.77	1.2987	0.92	Glu Se [0,60; 1,10]	GLY < 1,26	8.1
CSS74	SS	13	Age ≤ 20	M	13.6961	IMC < 18,5			T	GA	NEG	0.02	0.0264901	UGCR≥0,020	21.7219	UACR < 30	45.8278	UPCR ≤ 200	47.3988		PHYSIOLOGICAL	1.012	USG > 1,010	USG ≤ 1,015	98.5871	GFR [90; 140]	98.5871	173.4	0.755	0.17	0.085	6.2	0.62	1.6129	0.91	Glu Se [0,60; 1,10]	GLY < 1,26	7.5
CSS75	SS	10	Age ≤ 20	M	33.3333	IMC ≥ 30			T	GA	NEG	0.01	0.00696864	UGCR<0,020	16.0279	UACR < 30	29.4077	UPCR ≤ 200	54.5024		PHYSIOLOGICAL	1.013	USG > 1,010	USG ≤ 1,015	67.5818	GFR [60; 90[	67.5818	186.031	1.435	0.12	0.06	5.5	0.55	1.81818	0.84	Glu Se [0,60; 1,10]	GLY < 1,26	7.7
CSS76	SS			M	22.6757	IMC [18,5; 25[			T	GA	NEG	0.01	0.017094	UGCR<0,020	28.0342	UACR < 30	71.7949	UPCR ≤ 200	39.0476		PHYSIOLOGICAL	1.011	USG > 1,010	USG ≤ 1,015	131.409	GFR [90; 140]	131.409		0.585	0.11	0.055	3.3	0.33	3.0303	0.73	Glu Se [0,60; 1,10]	GLY < 1,26	6.9
CSS77	SS	13	Age ≤ 20	F	19.91	IMC [18,5; 25[			T	GA	NEG	0.02	0.0186916	UGCR<0,020	18.2243	UACR < 30	23.3645	UPCR ≤ 200	78	PHYSIOLOGICAL		1.015	USG > 1,010	USG ≤ 1,015	98.0875	GFR [90; 140]	98.0875	156.046	1.07	0.14	0.07	6.4	0.64	1.5625	0.84	Glu Se [0,60; 1,10]	GLY < 1,26	12
CSS78	SS	32	Age > 20	M	18.5901	IMC [18,5; 25[			T	GA	NEG	0.05	0.0502513	UGCR≥0,020	22.0101	UACR < 30	54.2714	UPCR ≤ 200	40.5556		PHYSIOLOGICAL	1.02	USG > 1,010	USG > 1,015	191.931	GFR > 140	193.52	191.931	0.995	0.13	0.065	3.5	0.35	2.85714	0.77	Glu Se [0,60; 1,10]	GLY < 1,26
CSS79	SS	24	Age > 20	M	20.2865	IMC [18,5; 25[			T	GA	NEG	0.02	0.0151515	UGCR<0,020	33.1818	UACR ≥ 30	191.515	UPCR ≤ 200	17.3259		PHYSIOLOGICAL	1.012	USG > 1,010	USG ≤ 1,015	166.149	GFR > 140	129.696	166.149	1.32	0.21	0.105	5.7	0.57	1.75439	1.01	Glu Se [0,60; 1,10]	GLY < 1,26
CSS80	SS	30	Age > 20	F					T	G	NEG	0.04	0.0210526	UGCR≥0,020	27.2105	UACR < 30	69.4737	UPCR ≤ 200	39.1667		PHYSIOLOGICAL	1.015	USG > 1,010	USG ≤ 1,015	143.039	GFR > 140	113.931	143.039	1.9	0.12	0.06	5.8	0.58	1.72414	1.016	Glu Se [0,60; 1,10]	GLY < 1,26
CSS81	SS	23	Age > 20	F	19.9219	IMC [18,5; 25[			T	G	NEG	0	0	UGCR<0,020	28.2883	UACR < 30	66.3063	UPCR ≤ 200	42.663		PHYSIOLOGICAL	1.005	USG ≤ 1,010	USG ≤ 1,015	157.767	GFR > 140	132.16	157.767	0.555	0.08	0.04	5	0.5	2	0.92	Glu Se [0,60; 1,10]	GLY < 1,26
CSS82	SS			F	24.2215	IMC [18,5; 25[	11	7	T	G	NEG	0.01	0.00649351	UGCR<0,020	30.974	UACR ≥ 30	148.701	UPCR ≤ 200	20.8297		PHYSIOLOGICAL	1.012	USG > 1,010	USG ≤ 1,015	104.791	GFR [90; 140]	104.791		1.54	0.18	0.09	6.7	0.67	1.49254	0.82	Glu Se [0,60; 1,10]	GLY < 1,26	7.8
CSS83	SS	40	Age > 20	M	15.7808	IMC < 18,5	12	7	T	G	NEG	0	0	UGCR<0,020	14.9153	UACR < 30	49.1525	UPCR ≤ 200	30.3448		PHYSIOLOGICAL	1.01	USG ≤ 1,010	USG ≤ 1,015	128.518	GFR [90; 140]	90.758	128.518	0.885	0.11	0.055	8.1	0.81	1.23457	1.06	Glu Se [0,60; 1,10]	GLY < 1,26	8.3
CSS84	SS	21	Age > 20	M	17.301	IMC < 18,5	11	6	T	GA	NEG	0.01	0.0135135	UGCR<0,020	17.8378	UACR < 30	53.7838	UPCR ≤ 200	33.1658		PHYSIOLOGICAL	1.01	USG ≤ 1,010	USG ≤ 1,015	136.956	GFR [90; 140]	76.3152	136.956	0.74	0.11	0.055	9.2	0.92	1.08696	0.73	Glu Se [0,60; 1,10]	GLY < 1,26	7.6
CSS85	SS	28	Age > 20	M	21.9136	IMC [18,5; 25[	11	6	T	G	NEG	0	0	UGCR<0,020	58.9595	UACR ≥ 30	148.439	UPCR ≤ 200	39.7196		PHYSIOLOGICAL	1.008	USG ≤ 1,010	USG ≤ 1,015	150.245	GFR > 140	109.324	150.245	0.865	0.13	0.065	6.8	0.68	1.47059	0.87	Glu Se [0,60; 1,10]	GLY < 1,26	9.8
CSS86	SS	21	Age > 20	M	17.301	IMC < 18,5	12	5	T	GA	NEG	0.02	0.0168776	UGCR<0,020	9.2827	UACR < 30	64.135	UPCR ≤ 200	14.4737		PHYSIOLOGICAL	1.012	USG > 1,010	USG ≤ 1,015	177.625	GFR > 140	137.667	177.625	1.185	0.15	0.075	5.1	0.51	1.96078	0.77	Glu Se [0,60; 1,10]	GLY < 1,26	9.5
CSS87	SS	8	Age ≤ 20	F	63.2653	IMC ≥ 30			T		NEG	0.01	0.0162602	UGCR<0,020	23.5772	UACR < 30	40.6504	UPCR ≤ 200	58		PHYSIOLOGICAL	1.011	USG > 1,010	USG ≤ 1,015	80.3056	GFR [60; 90[	80.3056	195.306	0.615	0.11	0.055	3.6	0.36	2.77778	0.92	Glu Se [0,60; 1,10]	GLY < 1,26	8.9
CSS88	SS	8	Age ≤ 20	F	61.2245	IMC ≥ 30			T	GA	NEG	0.01	0.010582	UGCR<0,020	17.1429	UACR < 30	51.0053	UPCR ≤ 200	33.61		PHYSIOLOGICAL	1.01	USG ≤ 1,010	USG ≤ 1,015	85.0294		85.0294	199.014	0.945	0.18	0.09	3.4	0.34	2.94118	1.08	Glu Se [0,60; 1,10]	GLY < 1,26	8.3
CSS89	SS	27	Age > 20	F	22.0386	IMC [18,5; 25[			T	G	NEG											1.01	USG ≤ 1,010	USG ≤ 1,015
CSS90	SS	16	Age ≤ 20	M	21.1073	IMC [18,5; 25[	12	8	T	GA	NEG	0.03	0.00920245	UGCR<0,020	18.7423	UACR < 30	93.5583	UPCR ≤ 200	20.0328		PHYSIOLOGICAL	1.013	USG > 1,010	USG ≤ 1,015	156.022	GFR > 140	156.022	193.686	3.26	0.08	0.04	4.5	0.45	2.22222	0.7	Glu Se [0,60; 1,10]	GLY < 1,26
CSS91	SS								T	G	NEG											1.008	USG ≤ 1,010	USG ≤ 1,015
CSS92	SS								T	G	NEG											1.005	USG ≤ 1,010	USG ≤ 1,015
CSS93	SS	20	Age ≤ 20	M	21.6713	IMC [18,5; 25[			T	GA	NEG											1.013	USG > 1,010	USG ≤ 1,015														9
CSS94	SS	24	Age > 20	F	28.3266	IMC [25; 30[	12	7	T	G	NEG											1.014	USG > 1,010	USG ≤ 1,015														9.9
CSS95	SS			F					T	G	NEG											1.013	USG > 1,010	USG ≤ 1,015														8.9
CSS96	SS	24	Age > 20	M	24.6914	IMC [18,5; 25[	12	10	T	G	NEG											1.013	USG > 1,010	USG ≤ 1,015														11.6
CSS97	SS	21	Age > 20	M	15.5709	IMC < 18,5	12	6	T		NEG	0.02	0.0327869	UGCR≥0,020	77.7049	UACR ≥ 30	1637.7	UPCR > 200	4.74474		PATHOLOGICAL	1.01	USG ≤ 1,010	USG ≤ 1,015	163.924	GFR > 140	113.242	163.924	0.61	0.11	0.055	6.2	0.62	1.6129	0.78	Glu Se [0,60; 1,10]	GLY < 1,26	7.5
CSS98	SS	24	Age > 20	F	18.0427	IMC < 18,5	12	7	T		NEG	0	0	UGCR<0,020	67.3514	UACR ≥ 30	119.459	UPCR ≤ 200	56.3801		PHYSIOLOGICAL	1.01	USG ≤ 1,010	USG ≤ 1,015	151.827	GFR > 140	129.907	151.827	1.85	0.27	0.135	5.5	0.55	1.81818	0.95	Glu Se [0,60; 1,10]	GLY < 1,26	9.2
CSS99	SS	23	Age > 20	F	21.7079	IMC [18,5; 25[	11	7	T	GA	NEG	0.02	0.0180995	UGCR<0,020	28.2353	UACR < 30	112.217	UPCR ≤ 200	25.1613		PHYSIOLOGICAL	1.014	USG > 1,010	USG ≤ 1,015	169.785	GFR > 140	174.492	169.785	1.105	0.14	0.07	4	0.4	2.5	0.97	Glu Se [0,60; 1,10]	GLY < 1,26	9.4
CSS100	SS	23	Age > 20	M	18.6214	IMC [18,5; 25[	12	6	T	GA	NEG	0.01	0.00943396	UGCR<0,020	22.0755	UACR < 30	206.415	UPCR > 200	10.6947		PATHOLOGICAL	1.015	USG > 1,010	USG ≤ 1,015	171.08	GFR > 140	136.137	171.08	1.06	0.1	0.05	5.4	0.54	1.85185	0.85	Glu Se [0,60; 1,10]	GLY < 1,26	6.5
CSS101	SS	21	Age > 20	F	16.4062	IMC < 18,5	11	6	T	G	NEG	0	0	UGCR<0,020	46.6667	UACR ≥ 30	100.833	UPCR ≤ 200	46.281		PHYSIOLOGICAL	1.02	USG > 1,010	USG > 1,015	153.249	GFR > 140	115.93	153.249	1.44	0.16	0.08	5.7	0.57	1.75439	0.77	Glu Se [0,60; 1,10]	GLY < 1,26	11
CSS102	SS	19	Age ≤ 20	F	20.1348	IMC [18,5; 25[			T	G	NEG	0	0	UGCR<0,020	127.423	UACR ≥ 30	188.866	UPCR ≤ 200	67.4672	PHYSIOLOGICAL		1.015	USG > 1,010	USG ≤ 1,015	128.856	GFR [90; 140]	128.856	162.263	0.485	0.21	0.105	5	0.5	2	0.88	Glu Se [0,60; 1,10]	GLY < 1,26	7.4
CSS103	SS	32	Age > 20	F	24.0055	IMC [18,5; 25[			T	G	NEG	0	0	UGCR<0,020	24.1148	UACR < 30	123.636	UPCR ≤ 200	19.5046		PHYSIOLOGICAL	1.015	USG > 1,010	USG ≤ 1,015	141.853	GFR > 140	117.379	141.853	1.045	0.14	0.07	5.7	0.57	1.75439	0.82	Glu Se [0,60; 1,10]	GLY < 1,26	11
CSS104	SS	22	Age > 20	M	16.9753	IMC < 18,5			T		NEG	0.01	0.0131579	UGCR<0,020	122.632	UACR ≥ 30	225	UPCR > 200	54.5029		PATHOLOGICAL	1.015	USG > 1,010	USG ≤ 1,015	167.3	GFR > 140	128.172	167.3	0.76	0.17	0.085	5.8	0.58	1.72414	0.85	Glu Se [0,60; 1,10]	GLY < 1,26	7.8
